# Supplementary material for: Transcriptome analysis of lentil (Lens culinaris Medikus) in response to seedling drought stress
Source: BMC Genomics. 2017 Feb 27;18:206. doi: 10.1186/s12864-017-3596-7 (PMC5327544; doi:10.1186/s12864-017-3596-7)
Supplement: Additional file 5: Table S1. — Comparison of 1 T-1C Vs 2 T-2C with DEGs using Edge (R). (XLS 14709 kb) [file 12864_2017_3596_MOESM5_ESM.xls]

## Sheet: 1C 2C
Identifier	logFC	logCPM	PValue	FDR
c28442_g1_i1	21.5341	12.8173	1.7419e-88	2.56747e-83
c40729_g1_i1	21.3825	12.6657	1.41906e-87	1.04581e-82
c46749_g1_i1	16.9147	11.7285	1.39672e-79	6.86232e-75
c46749_g2_i1	16.4653	11.9829	1.89602e-79	6.98658e-75
c40116_g1_i2	10.817	5.98992	2.97299e-44	8.76407e-40
c40116_g1_i1	13.5319	4.81583	1.76107e-40	4.32622e-36
c46122_g1_i2	-10.2212	5.42026	4.65654e-40	9.805e-36
c36683_g2_i2	-10.1785	5.39083	7.00715e-40	1.29102e-35
c31070_g1_i3	10.2819	5.07952	1.07376e-39	1.75853e-35
c41506_g7_i1	9.94433	5.11792	4.8027e-39	7.07894e-35
c37482_g1_i1	13.2658	4.55009	6.72654e-39	9.01326e-35
c45212_g1_i7	9.83823	5.01215	2.05846e-38	2.52838e-34
c36683_g2_i1	-9.93635	5.13654	2.31028e-38	2.61942e-34
c36683_g2_i3	-9.87987	5.09348	4.18252e-38	4.40345e-34
c45212_g1_i9	9.93118	4.72921	1.30863e-37	1.2859e-33
c40116_g1_i3	13.0416	4.32595	1.44637e-37	1.33243e-33
c31070_g1_i1	13.0364	4.32094	1.54633e-37	1.34071e-33
c37363_g1_i2	9.3337	4.80426	3.56275e-37	2.9174e-33
c37363_g1_i3	9.02438	4.9465	1.49642e-36	1.16086e-32
c31579_g2_i2	12.7965	4.08115	4.09492e-36	3.01785e-32
c31579_g2_i1	12.7878	4.0725	4.63707e-36	3.25467e-32
c46521_g3_i4	9.26101	4.45371	4.3195e-35	2.89397e-31
c40116_g1_i4	9.46763	4.26651	7.32727e-35	4.69566e-31
c32258_g1_i1	12.4141	3.69958	7.39404e-34	4.54102e-30
c37363_g1_i1	8.24865	4.78498	7.81397e-34	4.60696e-30
c31213_g1_i1	12.2355	3.52192	8.32884e-33	4.72165e-29
c31579_g2_i3	12.168	3.45359	2.07275e-32	1.13153e-28
c34195_g1_i1	9.04037	3.84016	2.43048e-32	1.27943e-28
c45710_g5_i1	-7.3043	6.41296	2.5409e-32	1.29143e-28
c45129_g3_i1	-8.84385	4.05133	6.68656e-32	3.28522e-28
c31983_g1_i1	7.57044	5.11662	8.46366e-32	4.0242e-28
c31872_g1_i1	8.45549	3.96273	2.08536e-31	9.60536e-28
c44089_g6_i3	9.19583	3.48078	2.98558e-31	1.33351e-27
c31213_g1_i2	-8.71955	3.92825	3.59211e-31	1.55723e-27
c44049_g3_i5	8.59542	3.77238	4.62095e-31	1.94601e-27
c30848_g1_i2	8.80939	3.61018	5.51937e-31	2.2598e-27
c44049_g3_i4	8.54527	3.73978	7.24079e-31	2.88448e-27
c26766_g1_i3	11.884	3.17122	9.60235e-31	3.72458e-27
c38484_g2_i4	11.8702	3.15653	1.16037e-30	4.38547e-27
c44049_g3_i9	8.72662	3.52768	1.68491e-30	6.2087e-27
c21239_g1_i1	7.27847	4.50244	6.59269e-30	2.37007e-26
c45867_g1_i1	7.97073	3.68968	8.43394e-30	2.95981e-26
c33519_g1_i1	11.7135	2.9995	9.40693e-30	3.2245e-26
c51919_g1_i1	11.6869	2.97109	1.37436e-29	4.60395e-26
c45286_g6_i1	11.6725	2.95919	1.62604e-29	5.32601e-26
c14532_g1_i1	11.6365	2.92404	2.65e-29	8.49125e-26
c43533_g5_i2	11.5077	2.79507	1.49351e-28	4.68374e-25
c31983_g1_i2	-8.23006	3.45848	2.16108e-28	6.57626e-25
c30848_g1_i1	11.4785	2.76594	2.18621e-28	6.57626e-25
c31579_g1_i2	11.4078	2.69479	5.69178e-28	1.67788e-24
c42137_g2_i1	-8.15118	3.3812	6.26077e-28	1.80942e-24
c44501_g3_i2	-8.14476	3.37416	6.85897e-28	1.94419e-24
c32258_g1_i2	11.3067	2.59487	2.17665e-27	6.05335e-24
c28983_g1_i1	-8.06489	3.28174	2.33699e-27	6.3789e-24
c28892_g1_i2	8.18276	2.98543	2.50223e-27	6.64978e-24
c44180_g4_i1	-8.05908	3.27607	2.52646e-27	6.64978e-24
c26766_g1_i2	11.2824	2.57252	2.96986e-27	7.6797e-24
c45469_g1_i2	7.88944	3.1064	3.82751e-27	9.72682e-24
c46005_g1_i3	-8.40026	3.08863	5.56473e-27	1.39019e-23
c45212_g1_i8	7.59461	3.07214	5.949e-27	1.46142e-23
c38484_g2_i3	11.2072	2.49572	8.03427e-27	1.93717e-23
c43721_g4_i2	-8.37229	3.05846	8.14848e-27	1.93717e-23
c46800_g2_i1	6.41426	4.99566	1.41319e-26	3.3063e-23
c45129_g2_i13	6.56103	4.17446	1.52025e-26	3.5012e-23
c45264_g2_i3	11.1425	2.43184	1.86173e-26	4.22168e-23
c31579_g1_i1	11.1416	2.42939	1.92681e-26	4.30307e-23
c30538_g1_i1	-7.37331	3.28231	4.96402e-26	1.08087e-22
c43068_g1_i9	11.0685	2.35707	4.98654e-26	1.08087e-22
c44651_g1_i2	-7.80581	3.04051	6.1393e-26	1.30523e-22
c39725_g2_i1	11.0544	2.34941	6.19873e-26	1.30523e-22
c227_g1_i2	-6.84006	3.83021	6.67569e-26	1.38586e-22
c45469_g1_i1	6.25712	4.96417	7.36322e-26	1.50736e-22
c45212_g1_i6	7.89327	2.71714	9.07144e-26	1.83162e-22
c46738_g4_i1	6.08244	5.97911	1.13261e-25	2.25596e-22
c38484_g2_i2	7.87454	2.68046	1.4763e-25	2.90132e-22
c16111_g1_i2	10.9373	2.22835	2.81912e-25	5.40456e-22
c45212_g1_i10	7.82599	2.63148	2.82337e-25	5.40456e-22
c45264_g2_i1	10.9349	2.22473	2.93235e-25	5.5412e-22
c41448_g1_i4	7.56844	2.75221	4.20588e-25	7.84716e-22
c46521_g3_i5	10.9049	2.19388	4.36637e-25	8.04477e-22
c46148_g10_i2	10.893	2.18246	5.13169e-25	9.33808e-22
c45264_g2_i2	10.8836	2.17353	5.79748e-25	1.0421e-21
c43660_g3_i4	6.95494	3.08289	6.19382e-25	1.09993e-21
c44271_g1_i8	6.41965	3.81247	9.33973e-25	1.63885e-21
c323_g1_i1	8.06742	2.35889	1.01044e-24	1.75217e-21
c44883_g6_i1	10.8302	2.12273	1.12564e-24	1.92923e-21
c31558_g1_i2	5.80919	7.13839	1.56476e-24	2.61967e-21
c46416_g2_i2	10.8055	2.09602	1.58181e-24	2.61967e-21
c43533_g1_i5	10.8051	2.09584	1.58181e-24	2.61967e-21
c30965_g1_i2	7.44865	2.65486	1.65624e-24	2.71247e-21
c44883_g6_i2	10.763	2.05623	2.78458e-24	4.51026e-21
c45139_g1_i2	-6.9099	3.07209	3.11811e-24	4.99558e-21
c66627_g1_i1	10.7528	2.04265	3.1801e-24	5.04011e-21
c30230_g1_i1	10.744	2.03398	3.47623e-24	5.45084e-21
c46526_g1_i1	6.78934	2.93454	4.5434e-24	6.98828e-21
c43533_g5_i8	10.724	2.01464	4.55154e-24	6.98828e-21
c42673_g7_i6	-7.86226	2.56012	6.56043e-24	9.86709e-21
c43660_g2_i1	7.35911	2.54476	6.56043e-24	9.86709e-21
c16111_g1_i1	10.6885	1.98101	7.19159e-24	1.07071e-20
c45526_g7_i2	7.35066	2.53542	7.4494e-24	1.098e-20
c46148_g10_i1	10.6854	1.97666	7.53259e-24	1.09927e-20
c26849_g1_i1	10.6723	1.96239	9.07595e-24	1.31152e-20
c45264_g2_i4	7.55163	2.36035	1.0347e-23	1.48068e-20
c43174_g1_i5	7.02492	2.50802	1.09604e-23	1.55337e-20
c34378_g1_i1	-6.31839	3.56493	1.31929e-23	1.85196e-20
c38484_g2_i1	7.30429	2.48963	1.37776e-23	1.9158e-20
c30667_g2_i1	-6.84463	3.03248	1.83698e-23	2.53048e-20
c46367_g1_i9	6.54589	2.82224	2.02e-23	2.75684e-20
c43533_g5_i4	7.48757	2.29691	2.40333e-23	3.2499e-20
c66636_g1_i1	10.5946	1.88465	2.48734e-23	3.33292e-20
c44151_g5_i2	-6.98179	2.91193	2.73055e-23	3.61307e-20
c43533_g1_i4	10.586	1.8775	2.74544e-23	3.61307e-20
c41535_g2_i1	7.23843	2.42469	3.18841e-23	4.1589e-20
c44902_g11_i2	10.5709	1.86336	3.3497e-23	4.2933e-20
c63152_g1_i1	10.5688	1.85995	3.3497e-23	4.2933e-20
c43533_g1_i6	10.5649	1.85647	3.5216e-23	4.47471e-20
c28892_g1_i1	10.5454	1.83574	4.53142e-23	5.70862e-20
c48200_g1_i1	5.61604	5.507	4.6584e-23	5.81885e-20
c30667_g2_i2	-6.93685	2.86641	4.88377e-23	6.0491e-20
c37745_g2_i2	-7.04251	2.66006	4.96982e-23	6.10438e-20
c28096_g1_i2	10.5235	1.81696	6.15857e-23	7.50201e-20
c45264_g2_i5	10.5071	1.80028	7.57639e-23	9.15346e-20
c46338_g1_i7	6.4478	2.91072	8.03341e-23	9.6267e-20
c45212_g1_i5	10.4966	1.78753	8.86274e-23	1.03676e-19
c46767_g4_i1	10.4959	1.78798	8.86274e-23	1.03676e-19
c43533_g1_i3	10.495	1.7871	8.86274e-23	1.03676e-19
c43855_g6_i12	10.4849	1.77879	9.84624e-23	1.14275e-19
c45867_g3_i2	-7.22932	2.47794	1.19085e-22	1.37129e-19
c45264_g6_i1	-7.21337	2.4619	1.45722e-22	1.66501e-19
c43855_g1_i6	6.14969	3.1735	1.58474e-22	1.76441e-19
c41059_g2_i1	10.4511	1.7416	1.59209e-22	1.76441e-19
c19544_g1_i2	10.45	1.7454	1.59209e-22	1.76441e-19
c20915_g1_i2	10.4473	1.74005	1.59209e-22	1.76441e-19
c46366_g8_i1	7.32502	2.13654	1.94141e-22	2.13548e-19
c45129_g2_i10	6.01082	3.07719	2.22753e-22	2.43205e-19
c46349_g2_i18	10.4021	1.69593	2.91114e-22	3.15506e-19
c44344_g5_i1	7.28993	2.10405	3.08275e-22	3.31665e-19
c44180_g3_i4	7.27897	2.08986	3.50368e-22	3.74221e-19
c46800_g6_i1	6.18191	3.03904	3.63839e-22	3.82316e-19
c46172_g7_i1	7.05007	2.23841	3.65728e-22	3.82316e-19
c43533_g5_i3	7.01764	2.24126	3.65728e-22	3.82316e-19
c27901_g1_i2	-7.54371	2.2504	4.10932e-22	4.26545e-19
c42129_g1_i7	7.25484	2.06642	4.73837e-22	4.884e-19
c42497_g3_i1	-5.61118	4.62364	5.28081e-22	5.40531e-19
c43068_g2_i2	7.24498	2.05658	5.40044e-22	5.48964e-19
c19544_g1_i1	10.3369	1.63413	6.83503e-22	6.85339e-19
c42795_g2_i1	10.3331	1.62869	6.83503e-22	6.85339e-19
c43068_g2_i3	7.22672	2.03904	7.03327e-22	7.00452e-19
c46572_g1_i4	-6.62785	2.55324	8.53185e-22	8.43994e-19
c45212_g1_i1	-6.69547	2.64309	9.63642e-22	9.46907e-19
c39181_g1_i1	-7.05066	2.3046	1.1922e-21	1.16374e-18
c46275_g4_i3	5.738	3.33541	1.2088e-21	1.17218e-18
c46800_g5_i3	5.45896	4.85146	1.24447e-21	1.19888e-18
c42129_g1_i5	10.2837	1.57748	1.30923e-21	1.25307e-18
c41373_g1_i4	5.6889	3.79196	1.4055e-21	1.33654e-18
c42998_g7_i5	-7.41305	2.1235	2.17173e-21	2.03887e-18
c41523_g2_i2	6.91178	2.10127	2.17173e-21	2.03887e-18
c42591_g1_i3	-6.73033	2.36972	2.38126e-21	2.22142e-18
c41448_g1_i3	6.90181	2.09225	2.46693e-21	2.28687e-18
c34265_g2_i1	10.2306	1.52509	2.56327e-21	2.33301e-18
c42384_g3_i2	-6.98996	2.24443	2.56418e-21	2.33301e-18
c58906_g1_i1	-6.98903	2.24783	2.56418e-21	2.33301e-18
c20939_g1_i2	6.8976	2.09465	2.68691e-21	2.42967e-18
c46658_g3_i1	10.2276	1.52304	2.7278e-21	2.45161e-18
c42129_g1_i3	6.86776	2.05827	3.96443e-21	3.54143e-18
c42998_g7_i3	6.81246	2.0393	5.16006e-21	4.58173e-18
c45308_g4_i2	6.78582	2.01398	7.0493e-21	6.22175e-18
c27787_g1_i1	10.1532	1.45876	7.1047e-21	6.23331e-18
c46872_g3_i1	5.62731	3.30519	7.45873e-21	6.50521e-18
c43174_g1_i9	10.1458	1.44176	7.58548e-21	6.53837e-18
c32065_g1_i4	10.1454	1.44181	7.58548e-21	6.53837e-18
c40821_g2_i1	10.1407	1.43749	8.10055e-21	6.94175e-18
c46526_g1_i3	5.68703	3.29666	8.35102e-21	7.11502e-18
c45526_g7_i3	10.1324	1.42868	9.24401e-21	7.83058e-18
c41523_g2_i1	6.21525	2.35284	9.60631e-21	8.09098e-18
c33708_g1_i1	10.1226	1.41877	9.87817e-21	8.27269e-18
c26706_g1_i1	-6.2783	2.4577	1.13864e-20	9.4819e-18
c34899_g1_i1	6.78352	1.97605	1.1626e-20	9.62708e-18
c45106_g1_i9	6.2459	2.42989	1.34857e-20	1.11046e-17
c42129_g1_i2	10.1006	1.39776	1.38106e-20	1.13089e-17
c23668_g1_i1	5.27396	4.66963	1.42797e-20	1.16285e-17
c4231_g1_i1	10.0917	1.38329	1.47779e-20	1.19681e-17
c44344_g3_i1	5.80154	2.83385	1.48697e-20	1.19766e-17
c46231_g1_i12	-6.49	2.43281	1.54566e-20	1.23817e-17
c46338_g1_i12	10.0853	1.3819	1.58167e-20	1.26017e-17
c12967_g1_i1	-5.9511	2.69168	1.6625e-20	1.31744e-17
c45522_g2_i4	-6.85435	2.10104	1.68301e-20	1.32657e-17
c41867_g1_i3	-7.2289	1.94564	2.23919e-20	1.75556e-17
c43660_g3_i1	5.59341	2.93514	2.26166e-20	1.7638e-17
c23668_g1_i2	5.2269	4.69043	2.29393e-20	1.77954e-17
c46800_g5_i1	5.76992	2.72099	2.51112e-20	1.93784e-17
c43800_g2_i15	6.2894	2.27925	2.58363e-20	1.98341e-17
c11648_g2_i1	-6.5536	2.18845	2.62188e-20	2.00234e-17
c23668_g1_i3	5.21538	4.6221	2.69437e-20	2.0471e-17
c44259_g1_i11	6.71547	1.91024	2.71124e-20	2.04935e-17
c44902_g1_i8	10.044	1.34042	2.74679e-20	2.05515e-17
c42998_g3_i1	10.0407	1.33836	2.74679e-20	2.05515e-17
c42129_g1_i1	10.0327	1.33009	3.16085e-20	2.34117e-17
c41753_g8_i1	10.0298	1.32791	3.16085e-20	2.34117e-17
c37606_g1_i2	6.698	1.89194	3.4526e-20	2.54448e-17
c46717_g3_i6	-6.01011	2.6296	3.67392e-20	2.69411e-17
c46717_g3_i2	-6.526	2.16055	3.78622e-20	2.74911e-17
c33090_g2_i1	-6.51323	2.16075	3.78622e-20	2.74911e-17
c41506_g7_i5	-5.92873	2.69667	4.05879e-20	2.93258e-17
c8938_g1_i1	10.009	1.30798	4.19819e-20	3.0185e-17
c31808_g1_i1	-6.31375	2.25195	4.75628e-20	3.40317e-17
c31441_g1_i1	6.36764	1.86005	5.37487e-20	3.82719e-17
c39519_g3_i2	9.98262	1.28654	6.02064e-20	4.26641e-17
c41847_g1_i1	9.97353	1.26959	6.47592e-20	4.56707e-17
c11648_g1_i1	-7.14613	1.86948	6.56428e-20	4.60734e-17
c45673_g2_i7	-5.72616	2.92652	6.72652e-20	4.69884e-17
c227_g1_i1	-6.28169	2.22494	7.03272e-20	4.88956e-17
c43533_g1_i7	6.83415	1.66986	7.95868e-20	5.50737e-17
c37606_g1_i5	6.6313	1.82736	8.0331e-20	5.53289e-17
c17249_g1_i1	-5.54806	3.07679	8.26332e-20	5.66498e-17
c46148_g7_i1	-6.71252	1.9796	8.79472e-20	6.00138e-17
c20915_g1_i1	6.84685	1.66486	8.90764e-20	6.05042e-17
c43068_g1_i3	9.94656	1.24397	9.36165e-20	6.30073e-17
c27562_g1_i2	9.9424	1.24606	9.36165e-20	6.30073e-17
c43068_g1_i8	9.93989	1.23791	1.0086e-19	6.75742e-17
c18069_g1_i1	-5.12148	4.46551	1.07404e-19	7.16325e-17
c45482_g1_i1	9.92917	1.22817	1.17171e-19	7.7795e-17
c32716_g1_i3	9.92011	1.2194	1.26345e-19	8.35093e-17
c20856_g1_i1	-6.40236	2.0413	1.7687e-19	1.16288e-16
c42719_g8_i1	6.77025	1.60809	1.77515e-19	1.16288e-16
c46596_g1_i6	5.3285	3.25568	1.83966e-19	1.19473e-16
c12906_g1_i1	6.53254	1.75803	1.83998e-19	1.19473e-16
c30891_g1_i2	-6.20652	2.1499	1.85727e-19	1.20067e-16
c45308_g3_i1	-6.20192	2.14216	2.0182e-19	1.29901e-16
c42998_g3_i4	9.87812	1.17856	2.15889e-19	1.38352e-16
c20939_g1_i1	7.10439	1.41742	2.37072e-19	1.5127e-16
c46572_g1_i7	-6.4595	2.12087	2.59502e-19	1.64867e-16
c42143_g3_i1	6.53632	1.732	2.67364e-19	1.69133e-16
c43068_g1_i13	9.85826	1.15886	2.72831e-19	1.71123e-16
c36938_g1_i1	9.85686	1.15759	2.72831e-19	1.71123e-16
c34515_g2_i1	9.85545	1.15632	2.95154e-19	1.8434e-16
c62742_g1_i1	5.47881	2.85083	3.35873e-19	2.08886e-16
c41090_g1_i2	4.97748	4.57786	3.40591e-19	2.10931e-16
c41629_g1_i1	9.8267	1.12858	4.05535e-19	2.501e-16
c42384_g5_i2	9.81948	1.11959	4.39409e-19	2.69861e-16
c44930_g3_i1	5.37279	2.88636	4.53503e-19	2.77362e-16
c45725_g6_i1	-6.57796	1.84902	4.5816e-19	2.79052e-16
c44790_g6_i1	6.45734	1.69068	4.6168e-19	2.80038e-16
c46682_g2_i1	4.88878	5.48542	4.72534e-19	2.85364e-16
c43174_g1_i3	9.81371	1.11439	4.76267e-19	2.85364e-16
c32065_g1_i2	9.81226	1.11309	4.76267e-19	2.85364e-16
c45654_g1_i4	-6.98349	1.70966	4.88007e-19	2.91214e-16
c28060_g1_i1	9.80757	1.10949	5.16386e-19	3.06906e-16
c41506_g7_i2	-5.82342	2.42681	5.22807e-19	3.09239e-16
c16160_g1_i1	-5.36377	2.99616	5.24507e-19	3.09239e-16
c43800_g2_i11	-6.58032	1.83832	5.33582e-19	3.13336e-16
c42250_g1_i2	9.79747	1.10296	5.60068e-19	3.27143e-16
c44211_g2_i2	6.29549	1.80693	5.61533e-19	3.27143e-16
c42917_g1_i1	-6.55856	1.83037	5.91025e-19	3.42969e-16
c37693_g1_i1	-5.53112	2.70032	5.95065e-19	3.43959e-16
c44492_g2_i1	9.79593	1.09904	6.07648e-19	3.4986e-16
c46141_g1_i2	-5.22014	3.38331	6.15102e-19	3.52774e-16
c43078_g2_i2	-6.30103	1.94318	6.40567e-19	3.65955e-16
c46572_g1_i13	-5.53058	2.68964	6.66925e-19	3.79542e-16
c39831_g2_i1	-5.49045	2.75265	6.71926e-19	3.80917e-16
c46872_g1_i2	5.01015	3.98513	6.99252e-19	3.9489e-16
c48758_g1_i1	-6.16217	2.13966	7.46632e-19	4.20037e-16
c41867_g1_i2	-6.94961	1.67716	7.648e-19	4.28622e-16
c46893_g3_i1	-5.13177	3.53879	8.59748e-19	4.8001e-16
c44755_g5_i1	-5.87104	2.3059	8.97959e-19	4.99452e-16
c35553_g1_i1	9.74888	1.05021	1.08558e-18	6.01541e-16
c39733_g1_i1	6.64362	1.46576	1.1131e-18	6.1448e-16
c40948_g1_i2	9.73842	1.03736	1.18106e-18	6.4956e-16
c43078_g2_i5	-5.01277	3.89742	1.21616e-18	6.6638e-16
c44790_g4_i4	5.84433	1.97522	1.31687e-18	7.18889e-16
c28060_g1_i2	6.62766	1.45082	1.35036e-18	7.34452e-16
c13608_g1_i1	-6.50401	1.76534	1.36543e-18	7.39916e-16
c44180_g5_i1	9.72864	1.02997	1.39944e-18	7.55569e-16
c43852_g1_i3	5.67235	1.96723	1.51123e-18	8.08109e-16
c46538_g8_i1	9.7222	1.02492	1.52416e-18	8.08109e-16
c45139_g4_i1	9.71984	1.01783	1.52416e-18	8.08109e-16
c41677_g2_i7	9.71824	1.01996	1.52416e-18	8.08109e-16
c41629_g2_i2	9.71575	1.01986	1.52416e-18	8.08109e-16
c44151_g5_i1	-5.73401	2.34302	1.61192e-18	8.51575e-16
c46245_g4_i3	9.70374	1.00843	1.80995e-18	9.52777e-16
c45014_g5_i1	5.27512	2.77963	1.86474e-18	9.78126e-16
c46572_g1_i15	-5.71776	2.32528	1.93331e-18	1.0105e-15
c42129_g3_i5	9.7016	1.00072	1.97345e-18	1.02783e-15
c46596_g1_i11	5.03179	3.39713	2.00137e-18	1.0387e-15
c40828_g1_i1	9.69069	0.994621	2.15253e-18	1.11324e-15
c42186_g1_i6	9.68536	0.987657	2.34876e-18	1.20207e-15
c31285_g1_i1	9.68441	0.985321	2.34876e-18	1.20207e-15
c42384_g5_i4	9.68161	0.98579	2.34876e-18	1.20207e-15
c45106_g5_i1	-5.73356	2.38455	2.47735e-18	1.26349e-15
c28096_g1_i3	9.67375	0.978788	2.56386e-18	1.3031e-15
c31441_g1_i3	6.35189	1.55047	2.61609e-18	1.32508e-15
c46872_g3_i2	5.04157	3.14003	2.73141e-18	1.37875e-15
c29882_g1_i2	9.65911	0.962741	3.0585e-18	1.53859e-15
c42129_g4_i1	6.5592	1.38352	3.18978e-18	1.59918e-15
c45482_g4_i1	-5.53284	2.4364	3.20149e-18	1.59961e-15
c44773_g2_i1	-5.71407	2.12623	3.21913e-18	1.60299e-15
c43852_g1_i4	5.50081	2.18785	3.3094e-18	1.64238e-15
c45581_g1_i12	-4.80211	4.70458	3.33268e-18	1.6445e-15
c41448_g1_i9	6.3315	1.53219	3.33597e-18	1.6445e-15
c46505_g1_i5	-6.43035	1.69624	3.46035e-18	1.70013e-15
c44902_g11_i1	9.64895	0.95523	3.65432e-18	1.78947e-15
c38037_g1_i2	-5.97039	1.91912	3.69709e-18	1.80441e-15
c46521_g3_i3	6.32021	1.52299	3.77131e-18	1.83456e-15
c43277_g3_i1	6.00588	1.78186	3.82357e-18	1.85387e-15
c45535_g3_i1	-4.79663	4.70406	4.04115e-18	1.94849e-15
c46631_g1_i2	-6.03702	2.00936	4.04517e-18	1.94849e-15
c42166_g1_i1	5.78414	1.76962	4.7111e-18	2.26187e-15
c70239_g1_i1	9.63152	0.925479	4.78701e-18	2.28343e-15
c40657_g1_i1	9.62314	0.93702	4.78701e-18	2.28343e-15
c46680_g3_i3	6.5237	1.34491	4.8043e-18	2.28429e-15
c44344_g2_i1	9.61506	0.925229	5.2421e-18	2.48443e-15
c41696_g2_i2	-5.33092	2.65274	5.39751e-18	2.54989e-15
c46538_g3_i10	-4.7173	5.10818	5.70394e-18	2.68605e-15
c43174_g1_i17	6.26881	1.48885	5.8285e-18	2.73596e-15
c45547_g4_i8	5.98591	1.48739	6.20734e-18	2.90454e-15
c46345_g2_i8	9.59616	0.901272	6.90108e-18	3.20878e-15
c46656_g1_i7	9.59477	0.899218	6.90108e-18	3.20878e-15
c32716_g1_i5	6.27186	1.47284	7.0447e-18	3.26526e-15
c43855_g1_i7	5.27761	2.28401	7.31056e-18	3.37787e-15
c46673_g1_i1	6.26752	1.47087	7.5071e-18	3.45784e-15
c41830_g4_i1	9.58594	0.89305	7.56989e-18	3.4651e-15
c44902_g11_i3	9.58506	0.889782	7.56989e-18	3.4651e-15
c44574_g7_i1	9.58094	0.888635	8.30709e-18	3.77909e-15
c41448_g3_i1	9.57786	0.885082	8.30709e-18	3.77909e-15
c31808_g3_i1	-6.35445	1.62461	8.65337e-18	3.9245e-15
c16380_g1_i1	9.57412	0.877561	9.12006e-18	4.11086e-15
c42129_g3_i4	9.56958	0.871827	9.12006e-18	4.11086e-15
c36940_g1_i1	-4.58532	7.60019	9.50862e-18	4.27293e-15
c37985_g1_i1	6.47021	1.29451	9.69241e-18	4.32913e-15
c43068_g1_i11	6.44937	1.29524	9.69241e-18	4.32913e-15
c46800_g4_i1	5.9286	1.70412	9.95579e-18	4.43333e-15
c44638_g1_i4	-6.32641	1.60854	1.03252e-17	4.58398e-15
c46249_g5_i2	6.79133	1.09902	1.08372e-17	4.79683e-15
c45878_g1_i4	5.93639	1.44176	1.17825e-17	5.19965e-15
c63282_g1_i1	9.55411	0.846622	1.21003e-17	5.32394e-15
c44180_g7_i1	-5.64466	2.09973	1.28037e-17	5.61668e-15
c45392_g1_i9	5.90821	1.6863	1.30961e-17	5.71094e-15
c42481_g4_i2	5.73166	1.68522	1.30961e-17	5.71094e-15
c42129_g4_i5	9.53748	0.842534	1.33082e-17	5.7863e-15
c44211_g2_i1	5.77633	1.79325	1.34701e-17	5.8395e-15
c45264_g1_i5	5.24437	2.15985	1.3662e-17	5.90532e-15
c46303_g6_i2	5.70927	1.67972	1.38405e-17	5.96498e-15
c46538_g3_i3	-4.70442	4.36796	1.44088e-17	6.19181e-15
c43533_g1_i2	9.53529	0.842368	1.46433e-17	6.27426e-15
c43068_g4_i1	-5.49223	2.08796	1.51823e-17	6.48635e-15
c43721_g4_i1	-4.81828	3.8748	1.56819e-17	6.68043e-15
c46344_g1_i1	-5.49205	2.0876	1.58466e-17	6.73115e-15
c27562_g1_i1	9.52405	0.836006	1.61198e-17	6.82751e-15
c45581_g1_i6	-5.1108	2.77499	1.79634e-17	7.58658e-15
c43174_g1_i14	6.41193	1.23836	1.86303e-17	7.84576e-15
c43415_g3_i5	9.51154	0.819665	1.95617e-17	8.12198e-15
c45654_g5_i6	9.51023	0.816702	1.95617e-17	8.12198e-15
c44017_g3_i1	9.50761	0.810719	1.95617e-17	8.12198e-15
c29378_g1_i1	9.50761	0.810719	1.95617e-17	8.12198e-15
c46096_g3_i1	9.50652	0.814347	1.95617e-17	8.12198e-15
c38484_g1_i1	6.40833	1.23832	2.00601e-17	8.3055e-15
c46538_g3_i7	-4.63887	4.81413	2.01886e-17	8.33531e-15
c20147_g1_i1	-6.28482	1.55135	2.12673e-17	8.75612e-15
c42384_g5_i1	9.5017	0.808272	2.15645e-17	8.79709e-15
c41373_g1_i1	9.50037	0.805254	2.15645e-17	8.79709e-15
c42384_g5_i3	9.49994	0.806727	2.15645e-17	8.79709e-15
c44677_g4_i3	6.38671	1.22999	2.16055e-17	8.79709e-15
c44523_g1_i3	5.13364	2.58745	2.25614e-17	9.15722e-15
c44638_g8_i1	-6.27784	1.55341	2.26142e-17	9.15722e-15
c37493_g1_i2	9.4929	0.800537	2.37837e-17	9.60438e-15
c44337_g1_i6	5.19562	2.25352	2.8325e-17	1.1407e-14
c43068_g4_i2	-5.79829	1.75501	2.95555e-17	1.18701e-14
c43068_g1_i12	6.36866	1.19677	3.14446e-17	1.25945e-14
c46157_g6_i1	-6.0678	1.74631	3.28981e-17	1.3141e-14
c41523_g2_i5	5.44568	1.91439	3.4044e-17	1.35619e-14
c40673_g4_i1	-6.63782	1.38019	3.43567e-17	1.36496e-14
c46680_g3_i2	6.35869	1.18385	3.66104e-17	1.45059e-14
c45114_g5_i3	-5.96912	1.62506	3.84672e-17	1.52007e-14
c46621_g2_i1	9.45283	0.760598	3.90995e-17	1.53682e-14
c46680_g3_i4	9.45156	0.756547	3.90995e-17	1.53682e-14
c68141_g1_i1	5.2438	2.14784	4.17143e-17	1.63523e-14
c45764_g6_i1	-6.22734	1.50141	4.22367e-17	1.65132e-14
c43533_g5_i1	9.44082	0.746121	4.32517e-17	1.68653e-14
c44638_g5_i4	-6.22101	1.49678	4.50084e-17	1.74579e-14
c44883_g3_i6	-6.20985	1.49783	4.50084e-17	1.74579e-14
c45665_g4_i1	9.43134	0.739806	4.78694e-17	1.85189e-14
c41448_g1_i11	4.74945	3.0352	5.23532e-17	2.02005e-14
c43647_g2_i1	-4.77835	3.32142	5.52192e-17	2.12508e-14
c39979_g1_i1	5.69915	1.45809	5.81555e-17	2.22203e-14
c46656_g2_i12	6.32303	1.15485	5.81909e-17	2.22203e-14
c41677_g2_i6	6.32124	1.15148	5.81909e-17	2.22203e-14
c44667_g7_i1	-6.18254	1.47107	6.20353e-17	2.36271e-14
c46680_g3_i7	6.31299	1.14112	6.29296e-17	2.3906e-14
c46730_g2_i1	5.49142	1.68514	6.33464e-17	2.40024e-14
c44523_g1_i4	5.16181	2.26	6.41823e-17	2.42568e-14
c43068_g1_i5	6.09025	1.29548	6.43894e-17	2.42728e-14
c43416_g1_i15	9.40612	0.713677	6.51002e-17	2.44782e-14
c37606_g1_i7	5.50515	1.64554	8.86277e-17	3.32399e-14
c45062_g2_i1	9.38202	0.690529	8.89605e-17	3.328e-14
c41862_g1_i2	-6.15591	1.42685	9.80748e-17	3.65968e-14
c46682_g2_i2	4.4661	5.0863	1.06e-16	3.94433e-14
c32716_g1_i4	5.5587	1.51799	1.06238e-16	3.94433e-14
c43533_g5_i7	9.3653	0.672707	1.0985e-16	4.06819e-14
c45167_g2_i11	-4.50449	4.70767	1.1138e-16	4.11448e-14
c20586_g1_i1	-5.87555	1.54322	1.20141e-16	4.42703e-14
c43415_g3_i3	9.35911	0.671668	1.22172e-16	4.46836e-14
c44344_g2_i2	9.35878	0.674606	1.22172e-16	4.46836e-14
c41373_g1_i3	9.35764	0.666032	1.22172e-16	4.46836e-14
c44495_g3_i1	-5.1841	2.29101	1.24504e-16	4.54241e-14
c25550_g1_i1	-5.24059	2.01298	1.24825e-16	4.54285e-14
c41367_g5_i1	-6.12243	1.41385	1.28028e-16	4.64214e-14
c46605_g4_i3	5.03623	2.06573	1.28183e-16	4.64214e-14
c46345_g2_i9	-5.38919	2.00194	1.30575e-16	4.71717e-14
c43078_g2_i7	-4.74167	3.22308	1.31562e-16	4.74121e-14
c28892_g2_i1	9.35058	0.65319	1.35952e-16	4.87558e-14
c46673_g3_i1	9.34214	0.653657	1.35952e-16	4.87558e-14
c45412_g1_i3	4.73807	2.75167	1.39144e-16	4.97795e-14
c43079_g1_i2	6.24729	1.07946	1.40085e-16	4.99946e-14
c42129_g2_i3	5.31738	1.80451	1.40673e-16	5.00835e-14
c42998_g7_i8	6.01153	1.23853	1.42665e-16	5.06701e-14
c45568_g2_i14	-4.98345	2.71138	1.43585e-16	5.08745e-14
c35954_g1_i3	5.53277	1.49417	1.44685e-16	5.11412e-14
c46497_g5_i1	-5.36839	1.99229	1.49554e-16	5.27358e-14
c42129_g3_i7	6.22613	1.07555	1.52028e-16	5.348e-14
c10691_g1_i2	-5.56526	1.8176	1.55726e-16	5.46505e-14
c44157_g8_i2	6.23156	1.06087	1.65044e-16	5.7783e-14
c41448_g1_i7	5.0391	2.04264	1.65954e-16	5.79639e-14
c46388_g1_i2	-4.90318	2.55281	1.74676e-16	6.08662e-14
c46303_g3_i9	5.8317	1.35578	1.79552e-16	6.24177e-14
c42869_g1_i13	9.32093	0.633027	1.87994e-16	6.51985e-14
c21462_g1_i1	9.31351	0.61968	2.09689e-16	7.23821e-14
c44180_g3_i1	9.30929	0.620656	2.09689e-16	7.23821e-14
c46656_g2_i9	6.21659	1.05027	2.11603e-16	7.28719e-14
c44477_g4_i4	-5.69861	1.69847	2.30926e-16	7.93412e-14
c37482_g2_i1	9.30541	0.616133	2.34029e-16	8.02203e-14
c43078_g2_i4	-4.66571	3.27328	2.35574e-16	8.05626e-14
c46084_g1_i9	5.58095	1.33554	2.36328e-16	8.06332e-14
c44259_g1_i5	5.49313	1.4561	2.39583e-16	8.15549e-14
c36940_g1_i2	-4.3316	6.9411	2.514e-16	8.53803e-14
c36041_g1_i1	-5.89459	1.58268	2.66846e-16	9.04179e-14
c44495_g1_i16	-6.46653	1.21939	2.80283e-16	9.45363e-14
c45107_g1_i11	5.97237	1.18467	2.80283e-16	9.45363e-14
c24059_g1_i2	-5.89399	1.58043	2.8327e-16	9.53255e-14
c46265_g1_i2	9.2837	0.592597	2.92047e-16	9.78325e-14
c46349_g2_i17	9.28357	0.59607	2.92047e-16	9.78325e-14
c43820_g1_i8	6.1865	1.01883	2.96166e-16	9.89873e-14
c42384_g1_i3	9.27357	0.586239	3.26549e-16	1.08895e-13
c44845_g4_i4	6.15162	1.00477	3.51135e-16	1.1683e-13
c43533_g1_i1	9.26354	0.573935	3.65356e-16	1.20744e-13
c40821_g2_i5	9.26347	0.577534	3.65356e-16	1.20744e-13
c6410_g1_i1	9.26151	0.57218	3.65356e-16	1.20744e-13
c44660_g5_i9	-6.43752	1.18931	3.81235e-16	1.25709e-13
c27138_g1_i2	-4.43903	4.31564	3.9186e-16	1.28925e-13
c9957_g1_i1	-5.06876	1.99159	4.40622e-16	1.44645e-13
c32065_g1_i1	9.23902	0.551537	4.5823e-16	1.50091e-13
c44549_g3_i2	-5.30594	1.73389	4.93617e-16	1.61323e-13
c42129_g4_i3	6.12691	0.981555	4.95757e-16	1.61664e-13
c46434_g5_i10	-5.74087	1.42294	5.23254e-16	1.70254e-13
c45497_g8_i1	6.13431	0.969143	5.4091e-16	1.75611e-13
c26468_g1_i3	9.22454	0.537813	5.76212e-16	1.86661e-13
c35686_g1_i2	-4.56948	3.17336	5.95845e-16	1.92598e-13
c44902_g2_i2	-4.68287	2.89594	6.11544e-16	1.9724e-13
c45878_g1_i3	5.3455	1.4929	6.26112e-16	2.01497e-13
c45014_g5_i2	4.68407	2.67744	6.32181e-16	2.03007e-13
c35954_g2_i1	-6.00128	1.28415	6.37597e-16	2.04301e-13
c34265_g2_i2	9.21614	0.526719	6.4679e-16	2.06797e-13
c44041_g3_i2	-5.99431	1.28077	6.85754e-16	2.18781e-13
c36483_g2_i2	-4.42691	3.84107	7.09523e-16	2.25875e-13
c45526_g7_i1	4.82205	2.13723	7.12237e-16	2.2625e-13
c44533_g1_i21	-5.3383	1.78827	7.1829e-16	2.27682e-13
c42298_g1_i4	9.20779	0.520842	7.26502e-16	2.29791e-13
c35686_g2_i1	-4.5456	3.15653	7.4539e-16	2.35261e-13
c19841_g1_i1	-4.93099	2.27375	7.57326e-16	2.38517e-13
c45988_g4_i4	-4.62752	2.97982	8.29685e-16	2.60749e-13
c45618_g1_i1	-6.37263	1.12959	8.40343e-16	2.63259e-13
c43245_g1_i8	6.08066	0.934846	8.41243e-16	2.63259e-13
c45522_g1_i7	-5.97745	1.26496	8.54535e-16	2.66852e-13
c29318_g1_i1	-4.84375	2.32369	8.80869e-16	2.74494e-13
c44495_g1_i8	-5.712	1.38225	8.96336e-16	2.78138e-13
c42842_g4_i2	-5.69568	1.38144	8.96336e-16	2.78138e-13
c45051_g2_i5	9.18682	0.505508	9.18492e-16	2.83818e-13
c42384_g1_i5	9.1824	0.497747	9.18492e-16	2.83818e-13
c46402_g2_i1	-5.69601	1.36699	1.02779e-15	3.16928e-13
c44041_g3_i4	-5.95581	1.24344	1.06746e-15	3.28474e-13
c44211_g2_i4	5.07058	1.89164	1.11787e-15	3.43267e-13
c45308_g4_i1	-5.35289	1.5731	1.15835e-15	3.53161e-13
c36696_g1_i1	9.17242	0.501113	1.16446e-15	3.53161e-13
c44501_g5_i1	9.16729	0.482122	1.16446e-15	3.53161e-13
c38593_g3_i2	9.1672	0.480684	1.16446e-15	3.53161e-13
c41448_g1_i8	9.15868	0.474764	1.16446e-15	3.53161e-13
c42384_g1_i4	9.15868	0.474764	1.16446e-15	3.53161e-13
c46800_g5_i2	5.52225	1.32729	1.17964e-15	3.57029e-13
c51672_g1_i1	-5.6689	1.36538	1.26423e-15	3.81847e-13
c24191_g1_i1	9.15013	0.468856	1.31255e-15	3.94822e-13
c40828_g2_i1	9.14807	0.468479	1.31255e-15	3.94822e-13
c46761_g1_i3	-4.72733	2.7139	1.36046e-15	4.08402e-13
c45308_g4_i7	-5.7563	1.44976	1.42992e-15	4.27511e-13
c45068_g1_i12	5.26344	1.42649	1.42992e-15	4.27511e-13
c46349_g2_i5	5.42988	1.18744	1.44171e-15	4.30165e-13
c46656_g2_i1	9.14591	0.46664	1.48053e-15	4.40855e-13
c16160_g2_i1	-4.90855	2.1028	1.49648e-15	4.44706e-13
c44638_g1_i2	-5.91174	1.21754	1.55532e-15	4.6126e-13
c45106_g1_i11	-5.27535	1.72626	1.58826e-15	4.70083e-13
c13214_g1_i1	5.52661	1.04108	1.61875e-15	4.78149e-13
c45522_g2_i2	-5.18056	1.80396	1.66307e-15	4.90257e-13
c37493_g1_i3	9.13432	0.448369	1.67124e-15	4.91681e-13
c45106_g1_i5	6.37156	0.695779	1.67757e-15	4.9256e-13
c41506_g7_i3	-5.00538	1.95472	1.69418e-15	4.96448e-13
c44327_g1_i3	-4.18268	6.41	1.74876e-15	5.11426e-13
c67109_g1_i1	9.11876	0.43366	1.88791e-15	5.51027e-13
c56804_g1_i1	-4.54464	2.73495	1.89962e-15	5.5335e-13
c40539_g1_i5	6.01377	0.876409	1.91078e-15	5.55501e-13
c34551_g1_i1	-4.2179	5.11026	2.05823e-15	5.9719e-13
c26479_g1_i1	5.62818	1.16394	2.11272e-15	6.11796e-13
c45678_g2_i1	9.11492	0.43615	2.13427e-15	6.14416e-13
c45345_g1_i11	9.11004	0.427691	2.13427e-15	6.14416e-13
c42842_g7_i4	9.10798	0.427389	2.13427e-15	6.14416e-13
c14280_g1_i1	-4.212	4.88753	2.15826e-15	6.19948e-13
c43660_g2_i2	4.26411	4.27788	2.1619e-15	6.19948e-13
c45068_g1_i2	6.00935	0.849318	2.30362e-15	6.59304e-13
c46505_g1_i6	-4.54682	2.89817	2.40651e-15	6.87416e-13
c41629_g5_i1	9.10337	0.422027	2.41461e-15	6.88399e-13
c27138_g1_i3	-4.36582	3.66328	2.47792e-15	7.05082e-13
c36668_g2_i1	-4.79071	2.18079	2.59975e-15	7.38325e-13
c26779_g1_i1	9.09444	0.414457	2.73388e-15	7.71955e-13
c45526_g1_i2	9.09166	0.407658	2.73388e-15	7.71955e-13
c38593_g3_i1	9.08716	0.403833	2.73388e-15	7.71955e-13
c35553_g2_i1	5.99392	0.835024	2.78213e-15	7.84077e-13
c44790_g4_i2	4.81311	1.96005	2.84291e-15	7.99676e-13
c44902_g2_i1	-4.47119	3.19728	2.85144e-15	8.00548e-13
c44571_g3_i3	5.35818	1.1371	2.88358e-15	8.08031e-13
c44180_g3_i3	4.28362	3.66593	2.92062e-15	8.16859e-13
c45497_g8_i3	5.98425	0.82308	3.05952e-15	8.54087e-13
c41524_g1_i9	9.07793	0.394488	3.09778e-15	8.59881e-13
c34692_g2_i6	9.07773	0.392799	3.09778e-15	8.59881e-13
c43855_g6_i9	9.074	0.395689	3.09778e-15	8.59881e-13
c46095_g5_i2	-5.85419	1.16341	3.11913e-15	8.63376e-13
c11667_g1_i1	4.68807	1.88389	3.12208e-15	8.63376e-13
c41629_g3_i2	6.3103	0.63445	3.16795e-15	8.74421e-13
c43332_g1_i10	-5.6058	1.28258	3.18127e-15	8.76453e-13
c46673_g2_i3	5.17327	1.35604	3.38374e-15	9.30496e-13
c46872_g2_i1	4.57	2.25361	3.47174e-15	9.52919e-13
c44574_g7_i2	5.9748	0.817549	3.70508e-15	1.01508e-12
c41867_g1_i6	-6.24361	1.00779	3.7908e-15	1.03663e-12
c44883_g3_i2	9.0572	0.37539	3.98677e-15	1.0882e-12
c45989_g3_i8	-5.83908	1.13338	4.2835e-15	1.16704e-12
c46572_g1_i11	-4.68562	2.19442	4.458e-15	1.21234e-12
c35260_g1_i2	5.93502	0.79408	4.49517e-15	1.21904e-12
c27138_g1_i1	-4.4434	3.01559	4.4992e-15	1.21904e-12
c27901_g1_i1	-5.65528	1.35607	4.76068e-15	1.28752e-12
c44344_g2_i3	5.94613	0.793678	4.9548e-15	1.33513e-12
c44677_g4_i1	5.92857	0.784742	4.9548e-15	1.33513e-12
c44259_g1_i2	5.30865	1.09234	5.02931e-15	1.35273e-12
c44344_g3_i2	5.1251	1.32772	5.10069e-15	1.36943e-12
c38807_g1_i4	9.03031	0.357402	5.14751e-15	1.37949e-12
c46434_g4_i1	4.37638	2.86122	5.30951e-15	1.42032e-12
c35686_g1_i1	-4.32737	3.31235	5.32778e-15	1.42262e-12
c32896_g1_i2	5.72342	0.942063	5.38351e-15	1.43331e-12
c42842_g5_i1	-4.70652	2.12276	5.38725e-15	1.43331e-12
c42998_g3_i7	9.02635	0.344588	5.85631e-15	1.55483e-12
c45482_g2_i4	-4.91025	1.85575	5.86511e-15	1.55483e-12
c38078_g1_i1	5.71826	0.947374	5.88261e-15	1.55667e-12
c19842_g1_i1	-5.79706	1.10926	5.91264e-15	1.56182e-12
c45934_g2_i7	5.36486	1.19375	6.18424e-15	1.63064e-12
c43428_g6_i3	-5.79015	1.10145	6.41404e-15	1.68821e-12
c35984_g1_i1	5.70366	0.924808	6.43052e-15	1.68953e-12
c43164_g1_i8	-5.52913	1.2251	6.66749e-15	1.74268e-12
c27029_g1_i1	9.00993	0.330749	6.6683e-15	1.74268e-12
c38593_g3_i4	9.00727	0.326876	6.6683e-15	1.74268e-12
c44530_g2_i8	6.25015	0.575951	6.82985e-15	1.78174e-12
c48129_g1_i1	-5.78488	1.0993	6.96028e-15	1.81256e-12
c46433_g1_i1	5.12378	1.29394	7.22762e-15	1.87886e-12
c43533_g5_i6	9.00665	0.323064	7.59934e-15	1.96855e-12
c41524_g1_i3	8.98557	0.306975	7.59934e-15	1.96855e-12
c43990_g2_i9	5.69306	0.912427	7.6934e-15	1.98942e-12
c45988_g4_i6	-4.48862	2.62097	7.80808e-15	2.01554e-12
c46436_g4_i2	-4.73338	2.20212	8.03659e-15	2.0709e-12
c45139_g1_i1	-5.1469	1.593	8.10111e-15	2.08388e-12
c45934_g2_i10	5.88588	0.751606	8.12031e-15	2.08518e-12
c36668_g1_i1	-4.17068	3.88582	8.19777e-15	2.10141e-12
c43174_g1_i20	6.22538	0.553608	8.55343e-15	2.18877e-12
c45829_g1_i8	-4.53188	2.48309	9.18787e-15	2.34705e-12
c38409_g1_i1	-4.11931	4.48226	9.43882e-15	2.40698e-12
c41382_g1_i2	-5.13473	1.5851	9.66358e-15	2.46004e-12
c27672_g1_i2	5.18592	1.15936	9.75453e-15	2.47891e-12
c45678_g2_i11	8.96914	0.294901	9.89525e-15	2.51034e-12
c45878_g1_i2	4.91101	1.37377	9.95002e-15	2.5199e-12
c44851_g1_i1	5.67027	0.890144	1.00983e-14	2.55308e-12
c43428_g1_i10	-5.75863	1.05968	1.0527e-14	2.65236e-12
c46691_g4_i1	-5.75091	1.06457	1.0527e-14	2.65236e-12
c30172_g1_i2	5.88044	0.724687	1.09873e-14	2.7589e-12
c42998_g6_i6	5.85896	0.721542	1.09873e-14	2.7589e-12
c46656_g2_i2	5.65789	0.881018	1.10659e-14	2.77322e-12
c42842_g5_i2	-4.89811	1.8749	1.1082e-14	2.77322e-12
c46416_g2_i3	8.94902	0.274692	1.13065e-14	2.8246e-12
c2675_g1_i1	5.2538	1.01975	1.1447e-14	2.85487e-12
c41629_g3_i6	5.87131	0.714803	1.21649e-14	3.0288e-12
c35954_g1_i1	4.8272	1.53696	1.22552e-14	3.04614e-12
c46096_g3_i10	8.94291	0.26435	1.29305e-14	3.20319e-12
c45128_g4_i1	8.94045	0.262297	1.29305e-14	3.20319e-12
c29227_g2_i1	4.22923	3.17417	1.47136e-14	3.63879e-12
c29882_g1_i1	8.93468	0.253902	1.48014e-14	3.65435e-12
c40673_g4_i2	-6.11634	0.889803	1.60242e-14	3.94963e-12
c46402_g2_i2	5.21325	0.998351	1.60611e-14	3.95213e-12
c45285_g2_i2	5.11174	1.3285	1.70982e-14	4.19177e-12
c46872_g1_i1	4.85598	1.33765	1.70982e-14	4.19177e-12
c44902_g1_i11	-4.96481	1.62202	1.71203e-14	4.19177e-12
c45547_g4_i6	5.44818	0.986266	1.7496e-14	4.27664e-12
c37388_g1_i2	4.64741	1.81418	1.8114e-14	4.42037e-12
c24333_g1_i1	-4.00809	5.50623	1.82369e-14	4.44302e-12
c41798_g2_i1	5.83745	0.681528	1.83766e-14	4.46231e-12
c46394_g2_i8	5.81914	0.686319	1.83766e-14	4.46231e-12
c42129_g3_i10	5.42044	0.973783	1.9066e-14	4.62209e-12
c44318_g1_i1	4.58436	2.16584	1.92588e-14	4.66118e-12
c44530_g2_i5	5.60819	0.829401	1.9333e-14	4.67145e-12
c43738_g1_i6	8.90829	0.235492	1.94482e-14	4.67629e-12
c33533_g1_i2	8.90686	0.228825	1.94482e-14	4.67629e-12
c45106_g1_i8	8.90031	0.227047	1.94482e-14	4.67629e-12
c42190_g1_i11	-4.41493	2.62315	2.06677e-14	4.96144e-12
c45517_g1_i3	5.60559	0.830655	2.12495e-14	5.09279e-12
c46418_g2_i6	-5.69425	0.999771	2.26666e-14	5.42362e-12
c42998_g6_i3	5.17898	1.20136	2.30064e-14	5.49599e-12
c45114_g1_i2	5.59206	0.816327	2.33665e-14	5.57298e-12
c43852_g1_i1	6.13785	0.474436	2.43265e-14	5.79258e-12
c33708_g1_i2	5.80259	0.649483	2.51826e-14	5.98676e-12
c41382_g1_i1	-5.6817	0.990085	2.69879e-14	6.40561e-12
c45547_g4_i1	5.26963	1.06851	2.71722e-14	6.43897e-12
c44530_g2_i3	6.12403	0.455984	2.74167e-14	6.4865e-12
c44151_g2_i2	-4.86882	1.50496	2.88004e-14	6.80293e-12
c44850_g2_i6	-5.49454	1.20758	3.10622e-14	7.32545e-12
c27878_g1_i2	-5.66896	0.975787	3.21823e-14	7.5654e-12
c45501_g6_i1	-5.66213	0.968622	3.21823e-14	7.5654e-12
c34088_g1_i3	4.91307	1.45883	3.26379e-14	7.66029e-12
c66870_g1_i1	-4.75048	1.72422	3.37272e-14	7.90336e-12
c43046_g1_i4	8.85698	0.181677	3.39642e-14	7.92113e-12
c2498_g1_i1	8.8564	0.179249	3.39642e-14	7.92113e-12
c46167_g5_i1	8.84923	0.17526	3.39642e-14	7.92113e-12
c36239_g1_i3	-5.06349	1.30425	3.43615e-14	8.00113e-12
c45878_g5_i1	5.77886	0.629224	3.46837e-14	8.06341e-12
c35954_g1_i4	4.49517	1.69272	3.55924e-14	8.26164e-12
c45302_g1_i16	-5.19002	1.19514	3.61545e-14	8.37893e-12
c42998_g7_i2	4.67444	1.53801	3.66723e-14	8.48558e-12
c42780_g10_i1	-4.61629	1.96821	3.77276e-14	8.71174e-12
c45878_g2_i4	5.5551	0.780808	3.7827e-14	8.71174e-12
c45878_g2_i1	5.55329	0.779243	3.7827e-14	8.71174e-12
c44317_g3_i6	8.84465	0.173426	3.91409e-14	8.98625e-12
c41525_g8_i1	8.84146	0.168832	3.91409e-14	8.98625e-12
c44327_g1_i1	-3.94533	5.30292	4.16628e-14	9.53187e-12
c43079_g1_i3	5.54834	0.772168	4.17114e-14	9.53187e-12
c43169_g1_i2	5.51162	0.775786	4.17114e-14	9.53187e-12
c45129_g3_i2	-5.64138	0.949798	4.20302e-14	9.57503e-12
c43800_g2_i14	-5.62543	0.947865	4.20302e-14	9.57503e-12
c24998_g1_i2	-5.46754	1.18051	4.21305e-14	9.58306e-12
c44883_g5_i3	5.04001	1.03577	4.44016e-14	1.00841e-11
c21462_g1_i2	8.82914	0.152683	4.51525e-14	1.02388e-11
c43161_g2_i9	-4.43763	2.21481	4.70472e-14	1.06521e-11
c44049_g4_i1	8.82059	0.151631	5.21412e-14	1.17513e-11
c45605_g2_i1	8.81796	0.141396	5.21412e-14	1.17513e-11
c14995_g1_i1	8.81664	0.144376	5.21412e-14	1.17513e-11
c45884_g2_i1	5.74482	0.594543	5.35822e-14	1.20576e-11
c46349_g2_i1	5.11909	0.89066	5.50899e-14	1.2378e-11
c43800_g2_i17	4.61226	1.65345	5.81596e-14	1.30478e-11
c43799_g1_i5	5.73052	0.582402	5.98264e-14	1.3381e-11
c46621_g2_i2	5.72847	0.578286	5.98264e-14	1.3381e-11
c43079_g1_i1	8.80804	0.135255	6.02746e-14	1.34405e-11
c8938_g1_i2	8.80608	0.135677	6.02746e-14	1.34405e-11
c45829_g1_i4	-4.63715	1.73664	6.53913e-14	1.45594e-11
c46489_g4_i3	-5.3418	1.03858	6.74845e-14	1.50028e-11
c33533_g1_i3	8.79404	0.121663	6.97509e-14	1.54833e-11
c37985_g1_i2	5.71194	0.56305	7.47199e-14	1.65365e-11
c37578_g1_i1	5.69615	0.577642	7.47199e-14	1.65365e-11
c43458_g1_i2	-4.39208	2.18203	7.49245e-14	1.6557e-11
c46505_g1_i2	-4.1503	2.91695	7.65745e-14	1.68963e-11
c38796_g1_i1	-3.86471	6.65197	7.7443e-14	1.70623e-11
c41852_g5_i2	-4.87909	1.33181	7.86304e-14	1.72981e-11
c42673_g7_i7	-5.5849	0.898397	7.94805e-14	1.74331e-11
c26312_g1_i2	-5.58359	0.897719	7.94805e-14	1.74331e-11
c36126_g1_i2	8.77569	0.100221	8.0804e-14	1.76708e-11
c46311_g3_i19	8.7745	0.103509	8.0804e-14	1.76708e-11
c42143_g1_i3	5.70145	0.550472	8.3582e-14	1.825e-11
c45262_g3_i1	5.48034	0.706825	8.38241e-14	1.825e-11
c48776_g1_i1	5.18988	0.720364	8.38241e-14	1.825e-11
c43389_g3_i2	-3.98905	3.94102	8.83186e-14	1.92002e-11
c45106_g1_i6	-4.21386	2.68598	8.87046e-14	1.92557e-11
c44275_g1_i3	4.12468	2.70724	8.97225e-14	1.9448e-11
c35954_g1_i2	4.40847	1.6894	9.01139e-14	1.95042e-11
c17740_g1_i2	8.75745	0.0873861	9.37112e-14	2.0253e-11
c20793_g1_i1	6.01814	0.358583	9.44552e-14	2.03839e-11
c44638_g1_i3	-5.57006	0.884257	9.57105e-14	2.05945e-11
c46572_g1_i18	-5.55375	0.883385	9.57105e-14	2.05945e-11
c44337_g1_i10	5.46876	0.697942	1.02789e-13	2.20533e-11
c45128_g3_i1	5.42846	0.696805	1.02789e-13	2.20533e-11
c43042_g1_i2	4.29081	2.03607	1.03077e-13	2.20829e-11
c18731_g1_i1	8.74511	0.0662453	1.08801e-13	2.32753e-11
c46537_g1_i2	-4.91267	1.38839	1.11534e-13	2.38254e-11
c46303_g6_i4	5.45937	0.687845	1.13914e-13	2.42987e-11
c43800_g2_i1	-5.54253	0.872363	1.15455e-13	2.45918e-11
c46051_g14_i1	-5.09081	1.10545	1.17277e-13	2.49439e-11
c46538_g3_i5	-4.09644	2.99121	1.22261e-13	2.59664e-11
c41677_g2_i3	8.74019	0.0710932	1.26463e-13	2.67816e-11
c42384_g1_i6	8.73106	0.0614191	1.26463e-13	2.67816e-11
c25209_g1_i1	-5.54889	0.862775	1.2689e-13	2.68335e-11
c21192_g1_i1	5.66511	0.512005	1.31702e-13	2.77715e-11
c43068_g1_i1	5.6634	0.518302	1.31702e-13	2.77715e-11
c46671_g1_i12	-4.06868	3.13293	1.3432e-13	2.82831e-11
c45279_g2_i7	-5.15498	1.18809	1.38919e-13	2.91905e-11
c43738_g1_i1	5.97483	0.319562	1.39026e-13	2.91905e-11
c32095_g2_i2	-5.53276	0.849871	1.3952e-13	2.92525e-11
c45212_g3_i1	5.44203	0.671991	1.4013e-13	2.92971e-11
c44591_g1_i3	5.1462	0.678058	1.4013e-13	2.92971e-11
c29874_g1_i1	8.72185	0.0516582	1.4716e-13	3.06048e-11
c41677_g2_i8	8.71816	0.0463835	1.4716e-13	3.06048e-11
c38807_g1_i1	8.71619	0.053747	1.4716e-13	3.06048e-11
c30891_g1_i1	-4.59761	1.67474	1.47215e-13	3.06048e-11
c46231_g1_i6	4.57459	1.33606	1.56116e-13	3.24095e-11
c46656_g2_i11	5.00331	0.797901	1.68905e-13	3.50151e-11
c41903_g2_i5	8.71348	0.0448258	1.71444e-13	3.53426e-11
c41830_g4_i2	8.70788	0.0402642	1.71444e-13	3.53426e-11
c29882_g1_i3	8.70788	0.0402642	1.71444e-13	3.53426e-11
c45678_g2_i10	8.70693	0.0440048	1.71444e-13	3.53426e-11
c45552_g6_i2	-5.90371	0.692329	1.72752e-13	3.5513e-11
c46303_g3_i4	5.42457	0.654971	1.72752e-13	3.5513e-11
c41629_g3_i4	-5.06457	1.06823	1.76378e-13	3.62079e-11
c46528_g2_i3	-5.49776	0.830628	1.8597e-13	3.8071e-11
c46325_g1_i4	5.21447	0.807677	1.8597e-13	3.8071e-11
c35253_g1_i1	8.7004	0.0364527	1.99971e-13	4.07672e-11
c26468_g1_i2	8.69853	0.0372033	1.99971e-13	4.07672e-11
c45568_g2_i3	8.6872	0.0211552	1.99971e-13	4.07672e-11
c46434_g4_i2	4.10357	2.39171	2.03769e-13	4.14841e-11
c42917_g2_i5	-5.23979	0.942034	2.09148e-13	4.25206e-11
c37493_g2_i1	5.62196	0.478229	2.09732e-13	4.25804e-11
c44151_g2_i4	-4.79317	1.26003	2.13192e-13	4.32234e-11
c43161_g2_i8	-4.07273	2.80554	2.1471e-13	4.34715e-11
c46345_g2_i11	4.41449	1.61738	2.17479e-13	4.39716e-11
c45051_g1_i13	4.02287	2.98716	2.17977e-13	4.4012e-11
c43990_g2_i2	-4.51368	1.76569	2.18389e-13	4.40348e-11
c44638_g5_i6	-5.49094	0.816589	2.25763e-13	4.53357e-11
c30645_g2_i1	-5.48407	0.817428	2.25763e-13	4.53357e-11
c45252_g1_i3	4.99374	0.773496	2.25763e-13	4.53357e-11
c32095_g2_i1	-5.23331	0.938591	2.28778e-13	4.58786e-11
c46164_g1_i1	-4.69097	1.56551	2.29183e-13	4.58973e-11
c41001_g1_i1	8.68067	0.0204821	2.33524e-13	4.66399e-11
c45605_g2_i2	8.68053	0.0134073	2.33524e-13	4.66399e-11
c7331_g1_i1	-4.36424	1.8758	2.63517e-13	5.2559e-11
c44512_g2_i1	3.90782	3.41313	2.63923e-13	5.25688e-11
c43267_g1_i1	-5.86742	0.658512	2.64306e-13	5.2574e-11
c42222_g1_i3	-4.17628	2.42144	2.72118e-13	5.40551e-11
c46311_g3_i7	8.6605	-0.00281778	2.73039e-13	5.4165e-11
c45106_g9_i1	-5.86304	0.654798	2.94371e-13	5.83184e-11
c45443_g5_i3	5.58614	0.444122	2.99475e-13	5.92498e-11
c46656_g2_i3	4.44184	1.44022	3.10873e-13	6.14225e-11
c45114_g5_i2	-4.25789	2.15941	3.11656e-13	6.14947e-11
c45497_g1_i4	4.08169	2.43373	3.15431e-13	6.21563e-11
c46892_g2_i1	8.65368	-0.0107209	3.19636e-13	6.26499e-11
c36727_g2_i1	8.65006	-0.00886848	3.19636e-13	6.26499e-11
c21008_g1_i1	8.6479	-0.0153937	3.19636e-13	6.26499e-11
c44352_g1_i6	8.64609	-0.014447	3.19636e-13	6.26499e-11
c43794_g4_i3	-3.9813	3.17799	3.26528e-13	6.38869e-11
c43674_g8_i12	-5.09098	1.11801	3.26814e-13	6.38869e-11
c37985_g1_i3	5.36266	0.595672	3.28048e-13	6.40433e-11
c42384_g1_i2	5.57268	0.432887	3.3771e-13	6.56685e-11
c34533_g1_i1	5.56331	0.439482	3.3771e-13	6.56685e-11
c42129_g4_i4	5.56142	0.440704	3.3771e-13	6.56685e-11
c42129_g2_i4	-4.62251	1.45899	3.52799e-13	6.85123e-11
c30172_g1_i1	4.87056	0.860472	3.60472e-13	6.99101e-11
c31903_g1_i1	8.63562	-0.0204746	3.74656e-13	7.22806e-11
c25489_g1_i1	8.63063	-0.0417288	3.74656e-13	7.22806e-11
c41903_g2_i2	8.62933	-0.0328055	3.74656e-13	7.22806e-11
c42069_g1_i3	8.62933	-0.0328055	3.74656e-13	7.22806e-11
c46233_g1_i1	5.56078	0.418693	3.81102e-13	7.34282e-11
c38296_g1_i5	-5.18832	0.895179	3.9528e-13	7.60603e-11
c39001_g1_i2	4.6244	1.34264	4.07532e-13	7.82253e-11
c43603_g1_i1	4.39719	1.56342	4.07884e-13	7.82253e-11
c46531_g2_i4	5.05033	0.588139	4.08123e-13	7.82253e-11
c45228_g2_i3	4.91104	0.96392	4.09342e-13	7.83572e-11
c40766_g7_i4	4.70903	1.06969	4.1537e-13	7.94079e-11
c45166_g2_i4	8.62231	-0.0409287	4.39707e-13	8.38429e-11
c46311_g3_i17	8.61643	-0.0456692	4.39707e-13	8.38429e-11
c42593_g1_i2	-4.985	0.99231	4.46178e-13	8.49668e-11
c46231_g1_i7	4.83158	1.06207	4.5022e-13	8.5626e-11
c45106_g1_i3	4.04654	2.28701	4.60479e-13	8.74643e-11
c46366_g4_i2	4.32658	1.48548	4.71962e-13	8.95301e-11
c32331_g1_i1	5.54274	0.390245	4.86405e-13	9.21513e-11
c45129_g2_i15	-5.4224	0.749077	4.99886e-13	9.44625e-11
c41629_g3_i7	4.91507	0.715203	4.99886e-13	9.44625e-11
c35909_g1_i1	-3.78846	4.11958	5.05656e-13	9.54305e-11
c46440_g1_i3	5.32332	0.55767	5.08966e-13	9.58098e-11
c46482_g1_i3	5.02748	0.567774	5.08966e-13	9.58098e-11
c44555_g3_i3	-4.77	1.26487	5.11786e-13	9.62177e-11
c33758_g1_i1	8.60515	-0.0597961	5.16722e-13	9.67754e-11
c38807_g1_i5	8.60286	-0.0540619	5.16722e-13	9.67754e-11
c35260_g1_i4	8.60095	-0.0657509	5.16722e-13	9.67754e-11
c42869_g1_i11	4.23085	1.6159	5.26367e-13	9.84566e-11
c46275_g2_i3	3.91139	2.99234	5.30323e-13	9.90125e-11
c59895_g1_i1	-4.973	0.985192	5.30682e-13	9.90125e-11
c44555_g3_i1	-4.44913	1.69505	5.35596e-13	9.98031e-11
c40140_g1_i1	5.53529	0.408967	5.50129e-13	1.02194e-10
c44317_g3_i8	5.51023	0.390904	5.50129e-13	1.02194e-10
c43762_g2_i5	4.07226	2.22935	5.50506e-13	1.02194e-10
c40120_g1_i2	-4.1078	2.43877	5.52734e-13	1.02478e-10
c24998_g1_i1	-5.15304	0.862686	5.73984e-13	1.06284e-10
c43561_g1_i1	4.73621	0.939174	5.79085e-13	1.07094e-10
c45935_g7_i1	8.59621	-0.0669931	6.08029e-13	1.11886e-10
c44992_g1_i1	8.59273	-0.0646842	6.08029e-13	1.11886e-10
c25532_g1_i1	8.59071	-0.0766048	6.08029e-13	1.11886e-10
c42719_g1_i1	8.58596	-0.0778143	6.08029e-13	1.11886e-10
c45895_g9_i7	-5.39255	0.733123	6.12851e-13	1.12632e-10
c38207_g1_i7	5.49835	0.379557	6.22675e-13	1.14246e-10
c41629_g3_i5	-5.03747	1.06712	6.23448e-13	1.14246e-10
c42709_g1_i6	-3.884	3.3146	6.23957e-13	1.14246e-10
c13327_g1_i1	-4.95409	0.976613	6.32144e-13	1.15458e-10
c43714_g2_i1	4.85895	0.939393	6.32144e-13	1.15458e-10
c46759_g2_i1	5.27036	0.558298	6.36289e-13	1.16072e-10
c45482_g2_i10	-4.39218	1.61449	6.60028e-13	1.20253e-10
c54850_g1_i1	-4.94556	0.955513	6.9033e-13	1.25619e-10
c41049_g1_i1	4.1116	2.07827	6.97824e-13	1.26826e-10
c44588_g2_i2	5.51402	0.375343	7.05332e-13	1.27561e-10
c41818_g1_i2	5.51113	0.369901	7.05332e-13	1.27561e-10
c43068_g1_i4	5.5102	0.376676	7.05332e-13	1.27561e-10
c46104_g1_i2	5.50582	0.374558	7.05332e-13	1.27561e-10
c45106_g1_i7	5.83397	0.183145	7.06428e-13	1.27603e-10
c44512_g2_i4	3.83537	3.35399	7.0932e-13	1.27968e-10
c44878_g2_i5	5.2615	0.541317	7.12106e-13	1.28314e-10
c44017_g3_i2	8.56956	-0.0936104	7.16429e-13	1.28935e-10
c21588_g1_i2	-4.78577	1.05733	7.98645e-13	1.4355e-10
c38522_g1_i1	5.49938	0.360144	7.99584e-13	1.4355e-10
c43721_g4_i3	-3.88836	3.21081	8.26504e-13	1.48203e-10
c43990_g2_i6	-5.37737	0.705315	8.35193e-13	1.49579e-10
c40766_g7_i3	8.56179	-0.0971866	8.45306e-13	1.51206e-10
c43161_g2_i1	-4.0953	2.24661	8.87507e-13	1.58563e-10
c18334_g1_i1	3.91694	2.79465	9.01849e-13	1.6093e-10
c42679_g7_i1	-5.35079	0.696638	9.26961e-13	1.65211e-10
c43161_g2_i6	-4.36658	1.59141	9.31267e-13	1.65778e-10
c35369_g2_i1	8.53759	-0.121866	9.98749e-13	1.77362e-10
c44049_g4_i5	8.53737	-0.116644	9.98749e-13	1.77362e-10
c35629_g1_i2	5.2591	0.498673	1.00204e-12	1.77732e-10
c43161_g2_i7	-4.31028	1.76181	1.00917e-12	1.78783e-10
c7815_g1_i1	-3.97664	2.36036	1.01839e-12	1.80199e-10
c43551_g1_i1	3.72131	3.97591	1.05731e-12	1.86861e-10
c45470_g5_i6	5.78966	0.141348	1.08371e-12	1.91297e-10
c40512_g1_i1	3.9981	2.04329	1.1026e-12	1.94399e-10
c45867_g2_i4	4.04095	1.89746	1.11426e-12	1.96219e-10
c43042_g1_i3	4.04941	1.89684	1.16721e-12	2.053e-10
c27308_g1_i1	8.52997	-0.130691	1.18171e-12	2.07108e-10
c43428_g8_i1	8.52978	-0.125369	1.18171e-12	2.07108e-10
c43068_g1_i7	8.5236	-0.130275	1.18171e-12	2.07108e-10
c43042_g1_i4	4.34066	1.47585	1.19318e-12	2.08871e-10
c46104_g1_i8	4.60975	0.979571	1.21508e-12	2.122e-10
c30949_g1_i1	4.59653	0.979265	1.21508e-12	2.122e-10
c31706_g2_i1	4.94987	0.492988	1.26241e-12	2.20204e-10
c43553_g1_i14	-5.32764	0.675951	1.27149e-12	2.21265e-10
c44850_g2_i4	-5.32625	0.675368	1.27149e-12	2.21265e-10
c64166_g1_i1	-4.37824	1.62923	1.29443e-12	2.24991e-10
c46730_g2_i2	5.45396	0.332038	1.33114e-12	2.30827e-10
c44259_g1_i9	5.43093	0.319262	1.33114e-12	2.30827e-10
c44089_g6_i6	4.89492	0.748296	1.36387e-12	2.36225e-10
c41504_g3_i1	8.5129	-0.147077	1.40019e-12	2.41664e-10
c20789_g1_i1	8.51138	-0.151112	1.40019e-12	2.41664e-10
c25532_g1_i2	8.50985	-0.155184	1.40019e-12	2.41664e-10
c41867_g1_i8	-4.8817	0.898668	1.41631e-12	2.44161e-10
c23978_g1_i1	4.93888	0.483853	1.41838e-12	2.44232e-10
c43448_g5_i8	-4.55104	1.41544	1.46775e-12	2.52437e-10
c29789_g1_i1	-5.06762	0.786607	1.50505e-12	2.58251e-10
c37301_g1_i1	-5.06564	0.78028	1.50505e-12	2.58251e-10
c41852_g4_i4	5.22582	0.466902	1.59471e-12	2.73317e-10
c45988_g1_i1	-3.84711	2.96243	1.5967e-12	2.7334e-10
c27322_g1_i1	8.49876	-0.155498	1.66149e-12	2.83444e-10
c39333_g1_i3	8.49562	-0.163656	1.66149e-12	2.83444e-10
c36588_g1_i3	8.48932	-0.162966	1.66149e-12	2.83444e-10
c46440_g1_i1	5.02957	0.601396	1.75291e-12	2.98694e-10
c42998_g3_i3	5.20767	0.449052	1.7942e-12	3.05376e-10
c46671_g1_i15	-3.73935	3.67838	1.80473e-12	3.06814e-10
c46067_g9_i1	5.74395	0.0983199	1.94564e-12	3.30388e-10
c46325_g1_i3	8.48313	-0.156721	1.97447e-12	3.34515e-10
c46606_g2_i7	8.47339	-0.181274	1.97447e-12	3.34515e-10
c39162_g2_i1	-4.36499	1.52588	2.00468e-12	3.39242e-10
c46730_g2_i3	5.20939	0.463949	2.02004e-12	3.40279e-10
c30172_g1_i3	5.19662	0.44125	2.02004e-12	3.40279e-10
c45106_g1_i10	5.19662	0.44125	2.02004e-12	3.40279e-10
c43800_g2_i3	4.90952	0.455483	2.02004e-12	3.40279e-10
c45878_g2_i2	4.71572	0.715484	2.02845e-12	3.41305e-10
c44639_g2_i8	-5.29084	0.633091	2.17759e-12	3.65982e-10
c45905_g1_i1	4.68707	0.923531	2.21978e-12	3.72247e-10
c45106_g1_i4	-4.43317	1.45276	2.22245e-12	3.72247e-10
c44571_g3_i2	4.12341	1.4301	2.22245e-12	3.72247e-10
c43660_g3_i2	5.4002	0.268666	2.24575e-12	3.75723e-10
c42998_g5_i5	-4.28019	1.63756	2.31802e-12	3.87374e-10
c39519_g3_i1	8.47033	-0.177936	2.34996e-12	3.9094e-10
c32065_g1_i3	8.4702	-0.183796	2.34996e-12	3.9094e-10
c43046_g1_i2	8.45719	-0.199964	2.34996e-12	3.9094e-10
c28096_g1_i1	8.45568	-0.198188	2.34996e-12	3.9094e-10
c41108_g1_i5	-3.7408	3.33892	2.40384e-12	3.99452e-10
c42047_g10_i1	4.42019	0.921102	2.42294e-12	4.02173e-10
c46647_g1_i15	-4.81754	0.852525	2.47044e-12	4.09596e-10
c37578_g1_i3	4.85928	0.706761	2.48114e-12	4.10908e-10
c42998_g6_i5	4.05842	1.78019	2.48565e-12	4.11193e-10
c46544_g3_i1	5.39473	0.262477	2.56498e-12	4.23839e-10
c45439_g1_i8	4.27192	1.27054	2.60611e-12	4.30155e-10
c44501_g3_i4	-4.14662	1.79673	2.61317e-12	4.30836e-10
c46083_g4_i2	3.97074	2.10106	2.68887e-12	4.42823e-10
c49064_g1_i1	-5.25977	0.61973	2.71157e-12	4.46063e-10
c33220_g1_i1	8.45269	-0.194682	2.80116e-12	4.58752e-10
c39333_g1_i5	8.45246	-0.200729	2.80116e-12	4.58752e-10
c42744_g5_i1	8.45048	-0.211304	2.80116e-12	4.58752e-10
c42812_g1_i1	8.44775	-0.201488	2.80116e-12	4.58752e-10
c40120_g1_i3	-4.05828	2.07398	2.81437e-12	4.60404e-10
c46537_g1_i8	4.42501	1.09537	2.87706e-12	4.70137e-10
c37295_g1_i1	5.16784	0.407388	2.89521e-12	4.72581e-10
c42117_g2_i1	-3.91829	2.48031	2.9144e-12	4.75186e-10
c45046_g6_i1	5.37715	0.248102	2.93219e-12	4.7703e-10
c41525_g3_i1	5.35966	0.25269	2.93219e-12	4.7703e-10
c46505_g1_i4	-3.66558	3.84956	2.98079e-12	4.84402e-10
c43647_g2_i2	3.70796	3.43363	3.00729e-12	4.88172e-10
c46303_g6_i1	4.44375	1.00148	3.01928e-12	4.89578e-10
c43415_g4_i1	-5.24536	0.598807	3.02856e-12	4.90005e-10
c37606_g1_i3	4.76263	0.557869	3.02856e-12	4.90005e-10
c45654_g1_i10	-5.00332	0.725908	3.04106e-12	4.91488e-10
c32468_g1_i1	3.73066	2.99138	3.09679e-12	4.99947e-10
c10357_g1_i1	-4.66444	0.946697	3.15825e-12	5.0931e-10
c46303_g6_i3	8.43268	-0.222321	3.3442e-12	5.37534e-10
c42384_g1_i1	8.43122	-0.220431	3.3442e-12	5.37534e-10
c35497_g1_i1	8.42978	-0.218558	3.3442e-12	5.37534e-10
c41883_g1_i2	-3.7593	2.9684	3.56931e-12	5.73092e-10
c37446_g1_i1	5.14756	0.406414	3.6938e-12	5.91791e-10
c42069_g1_i1	5.14316	0.391323	3.6938e-12	5.91791e-10
c37088_g1_i2	-4.11618	1.76734	3.722e-12	5.95661e-10
c46621_g1_i10	-5.24286	0.582759	3.78499e-12	6.0443e-10
c46366_g2_i2	-5.22188	0.577183	3.78499e-12	6.0443e-10
c45114_g1_i5	5.35209	0.220554	3.84224e-12	6.12908e-10
c45454_g5_i6	-4.77878	0.818749	3.9751e-12	6.33417e-10
c44229_g1_i2	8.40778	-0.244978	3.99889e-12	6.35147e-10
c46367_g1_i1	8.40587	-0.249618	3.99889e-12	6.35147e-10
c36519_g1_i6	8.40447	-0.247578	3.99889e-12	6.35147e-10
c6686_g1_i1	-4.97319	0.697149	4.14269e-12	6.56572e-10
c43701_g1_i1	4.82732	0.650341	4.14269e-12	6.56572e-10
c38807_g1_i2	5.13124	0.380023	4.17691e-12	6.60574e-10
c45989_g3_i7	4.84206	0.392772	4.17691e-12	6.60574e-10
c43131_g1_i14	-4.1448	1.70287	4.18736e-12	6.61518e-10
c44327_g1_i5	-3.5346	5.98086	4.1929e-12	6.61684e-10
c46893_g2_i1	3.75082	2.58746	4.20792e-12	6.63344e-10
c44523_g1_i1	4.96433	0.528454	4.23531e-12	6.66948e-10
c42117_g1_i2	-4.2253	1.4695	4.44796e-12	6.99687e-10
c46412_g1_i4	4.62624	0.867653	4.52178e-12	7.10542e-10
c42481_g1_i1	4.82506	0.375861	4.72677e-12	7.41962e-10
c40188_g1_i5	8.40115	-0.250179	4.78949e-12	7.47825e-10
c41677_g2_i9	8.3945	-0.255385	4.78949e-12	7.47825e-10
c42829_g1_i7	8.39178	-0.251286	4.78949e-12	7.47825e-10
c45264_g3_i1	8.38784	-0.260596	4.78949e-12	7.47825e-10
c26468_g1_i1	8.3845	-0.263203	4.78949e-12	7.47825e-10
c44958_g7_i2	5.65842	0.0143493	4.83953e-12	7.54839e-10
c45931_g2_i1	4.32271	0.959709	5.009e-12	7.80445e-10
c43161_g2_i5	-3.78862	2.66953	5.02787e-12	7.82558e-10
c42481_g4_i1	5.32502	0.194814	5.05337e-12	7.8487e-10
c43078_g6_i3	5.30764	0.1997	5.05337e-12	7.8487e-10
c46117_g2_i2	-3.92706	2.22386	5.11686e-12	7.93895e-10
c37295_g1_i2	4.71901	0.510529	5.31315e-12	8.23482e-10
c38949_g3_i1	3.54173	5.17986	5.32564e-12	8.24552e-10
c43235_g5_i2	-5.59598	0.41305	5.35313e-12	8.27069e-10
c30565_g1_i3	-5.59512	0.409901	5.35313e-12	8.27069e-10
c46728_g2_i1	-4.66548	0.984326	5.45675e-12	8.42197e-10
c45568_g2_i2	5.63921	0.00133166	5.65652e-12	8.72116e-10
c45501_g4_i5	8.38115	-0.265812	5.74587e-12	8.82201e-10
c46608_g2_i12	8.37913	-0.270567	5.74587e-12	8.82201e-10
c25189_g1_i1	8.37718	-0.25954	5.74587e-12	8.82201e-10
c4321_g1_i1	8.3771	-0.27537	5.74587e-12	8.82201e-10
c43068_g1_i2	5.31908	0.195545	5.80357e-12	8.89207e-10
c41852_g4_i1	5.30996	0.184453	5.80357e-12	8.89207e-10
c55988_g1_i1	-5.19544	0.541149	5.95668e-12	9.09829e-10
c31383_g1_i6	-5.19399	0.537151	5.95668e-12	9.09829e-10
c46531_g3_i4	4.69054	0.507239	5.95668e-12	9.09829e-10
c37536_g1_i2	3.80487	2.37056	6.04731e-12	9.22715e-10
c46249_g5_i5	5.10373	0.349775	6.06718e-12	9.23835e-10
c46615_g6_i1	5.09452	0.343742	6.06718e-12	9.23835e-10
c42117_g1_i1	-4.23823	1.37749	6.26787e-12	9.53408e-10
c36182_g3_i1	-3.56796	3.94068	6.54936e-12	9.95198e-10
c41869_g1_i2	5.61994	-0.0234288	6.61955e-12	1.00483e-09
c44660_g5_i2	-5.18394	0.530191	6.68252e-12	1.01334e-09
c42298_g1_i3	4.79621	0.350725	6.88189e-12	1.0425e-09
c45735_g2_i10	4.77881	0.603074	7.01019e-12	1.06085e-09
c44495_g1_i15	4.3833	0.931456	7.07035e-12	1.06886e-09
c44327_g1_i2	-3.49155	5.58682	7.3636e-12	1.11205e-09
c24697_g1_i2	-5.15924	0.520854	7.50177e-12	1.13175e-09
c43340_g2_i1	5.29279	0.166767	7.67684e-12	1.15698e-09
c43794_g11_i2	5.61049	-0.0261551	7.7562e-12	1.16775e-09
c28060_g2_i1	5.03999	0.328891	7.8122e-12	1.17498e-09
c46343_g1_i6	4.48565	0.720347	7.88853e-12	1.18459e-09
c11693_g1_i1	-3.95105	1.81287	7.89221e-12	1.18459e-09
c42025_g4_i8	3.78689	2.09844	7.97101e-12	1.19521e-09
c46526_g1_i2	3.55624	3.84782	8.27021e-12	1.23881e-09
c22277_g1_i1	8.34192	-0.299505	8.31175e-12	1.24251e-09
c45678_g2_i4	8.33632	-0.307125	8.31175e-12	1.24251e-09
c44501_g4_i3	4.57562	0.597025	8.68571e-12	1.29709e-09
c46008_g4_i2	5.27918	0.169008	8.84234e-12	1.31781e-09
c43068_g2_i1	5.27194	0.144052	8.84234e-12	1.31781e-09
c45552_g1_i4	-4.52362	1.02907	8.89092e-12	1.32238e-09
c40262_g2_i1	4.22882	0.99637	8.89092e-12	1.32238e-09
c46671_g1_i1	-4.36685	1.26786	9.16138e-12	1.36123e-09
c45687_g3_i1	-3.59258	3.63054	9.43699e-12	1.39906e-09
c37465_g1_i1	4.31239	0.80931	9.45392e-12	1.39906e-09
c33090_g2_i2	-5.15777	0.507036	9.47292e-12	1.39906e-09
c45931_g2_i3	-5.1571	0.512899	9.47292e-12	1.39906e-09
c60026_g1_i1	-5.14483	0.512475	9.47292e-12	1.39906e-09
c46038_g4_i1	4.64551	0.463674	9.47292e-12	1.39906e-09
c36414_g1_i3	4.62974	0.6954	9.63674e-12	1.42183e-09
c44151_g2_i1	-4.5183	1.03122	9.66088e-12	1.42397e-09
c5081_g1_i1	-4.87985	0.626865	9.67648e-12	1.42484e-09
c45472_g3_i1	8.32616	-0.325091	1.00228e-11	1.4685e-09
c42129_g3_i9	8.3215	-0.325307	1.00228e-11	1.4685e-09
c40300_g1_i4	8.31685	-0.325521	1.00228e-11	1.4685e-09
c31291_g1_i2	8.31458	-0.341051	1.00228e-11	1.4685e-09
c31390_g1_i1	8.31453	-0.320645	1.00228e-11	1.4685e-09
c46591_g2_i1	5.01521	0.307049	1.00915e-11	1.4771e-09
c37606_g1_i1	5.23849	0.136178	1.0195e-11	1.49077e-09
c39227_g3_i1	4.08733	1.22175	1.05643e-11	1.54324e-09
c33627_g1_i3	-5.14412	0.496455	1.06558e-11	1.55248e-09
c36452_g2_i1	-4.97058	0.713626	1.06592e-11	1.55248e-09
c44115_g1_i1	4.60423	0.690971	1.06592e-11	1.55248e-09
c41682_g2_i1	-4.17124	1.4504	1.099e-11	1.59908e-09
c45735_g2_i9	3.94218	1.60516	1.1158e-11	1.62192e-09
c44327_g1_i4	-3.44889	5.89646	1.14421e-11	1.66159e-09
c43852_g1_i2	5.25456	0.133992	1.17666e-11	1.70702e-09
c37472_g1_i2	8.3041	-0.338765	1.21076e-11	1.75133e-09
c41524_g1_i2	8.30174	-0.344036	1.21076e-11	1.75133e-09
c43658_g2_i3	8.29362	-0.346855	1.21076e-11	1.75133e-09
c44751_g1_i2	3.89499	1.54074	1.24916e-11	1.80509e-09
c41383_g2_i1	-3.88409	2.03803	1.2545e-11	1.81104e-09
c46583_g1_i4	-3.96233	1.90323	1.33897e-11	1.93109e-09
c20790_g1_i1	-5.11031	0.47516	1.35114e-11	1.94674e-09
c40942_g1_i3	-4.30431	1.15589	1.39783e-11	2.01204e-09
c46099_g1_i4	-4.16009	1.43215	1.41431e-11	2.03378e-09
c10364_g1_i1	-4.67065	0.719418	1.44687e-11	2.07857e-09
c46210_g1_i2	8.29099	-0.362964	1.46526e-11	2.09682e-09
c46096_g3_i6	8.2817	-0.363016	1.46526e-11	2.09682e-09
c46253_g4_i1	8.27923	-0.368488	1.46526e-11	2.09682e-09
c33533_g1_i5	8.27673	-0.374023	1.46526e-11	2.09682e-09
c46671_g1_i7	-4.48774	0.986906	1.47104e-11	2.10101e-09
c37782_g1_i1	-4.47896	0.982321	1.47104e-11	2.10101e-09
c43657_g2_i5	5.54051	-0.0938025	1.48086e-11	2.11299e-09
c41852_g5_i4	5.01915	0.274049	1.49086e-11	2.11904e-09
c46743_g4_i1	5.01165	0.267947	1.49086e-11	2.11904e-09
c43157_g1_i7	4.98508	0.280911	1.49086e-11	2.11904e-09
c45096_g5_i3	4.71475	0.273249	1.49086e-11	2.11904e-09
c25550_g1_i2	-4.23654	1.08385	1.49471e-11	2.12247e-09
c42780_g4_i1	4.67922	0.543922	1.4994e-11	2.12709e-09
c45973_g5_i4	4.59657	0.416677	1.52306e-11	2.15857e-09
c46245_g5_i1	-4.2693	1.14656	1.62871e-11	2.30609e-09
c45878_g2_i6	4.26117	0.761996	1.67402e-11	2.36796e-09
c11727_g1_i1	-5.09265	0.456359	1.71808e-11	2.42673e-09
c42129_g2_i1	4.20291	0.859141	1.71886e-11	2.42673e-09
c44790_g4_i3	3.8807	1.72131	1.76779e-11	2.49343e-09
c39452_g1_i1	8.2799	-0.347173	1.77654e-11	2.49621e-09
c32369_g1_i2	8.26853	-0.376744	1.77654e-11	2.49621e-09
c45884_g1_i1	8.26853	-0.376744	1.77654e-11	2.49621e-09
c37241_g2_i1	8.26694	-0.360439	1.77654e-11	2.49621e-09
c46671_g1_i9	-3.55033	3.34553	1.81631e-11	2.54966e-09
c43068_g1_i10	5.20824	0.0908017	1.82033e-11	2.55289e-09
c44440_g1_i1	4.37882	0.746068	1.84421e-11	2.5839e-09
c45673_g2_i10	-4.82384	0.576456	1.87323e-11	2.62208e-09
c37088_g1_i3	3.98679	1.43745	1.91655e-11	2.68017e-09
c42745_g1_i1	5.00215	0.270242	1.94212e-11	2.70282e-09
c45129_g2_i17	4.99139	0.242863	1.94212e-11	2.70282e-09
c37447_g2_i1	4.99045	0.247323	1.94212e-11	2.70282e-09
c44992_g1_i2	4.98537	0.243203	1.94212e-11	2.70282e-09
c45568_g2_i1	4.95843	0.254267	1.94212e-11	2.70282e-09
c44435_g1_i2	3.7255	1.85704	1.94375e-11	2.70282e-09
c41685_g1_i4	-4.9154	0.672916	1.97322e-11	2.74122e-09
c47825_g1_i1	-4.20699	1.0573	2.06769e-11	2.86974e-09
c43340_g2_i2	4.07348	0.934132	2.0725e-11	2.87371e-09
c45454_g5_i7	-4.81895	0.559678	2.09571e-11	2.90044e-09
c46083_g4_i1	4.66946	0.520418	2.09571e-11	2.90044e-09
c43738_g1_i5	5.20081	0.0869395	2.10982e-11	2.91723e-09
c41848_g7_i4	-3.5299	3.34949	2.13685e-11	2.95183e-09
c44323_g2_i1	8.25991	-0.365796	2.15799e-11	2.96991e-09
c45230_g1_i1	8.24963	-0.387667	2.15799e-11	2.96991e-09
c17740_g1_i1	8.247	-0.393291	2.15799e-11	2.96991e-09
c44049_g4_i3	8.23979	-0.398816	2.15799e-11	2.96991e-09
c33144_g1_i1	-3.71518	2.2207	2.17492e-11	2.99041e-09
c4330_g1_i1	-4.63075	0.682653	2.19056e-11	3.00413e-09
c46515_g1_i1	4.27172	0.63018	2.19056e-11	3.00413e-09
c63122_g1_i1	4.77966	0.384841	2.19101e-11	3.00413e-09
c46182_g3_i12	4.9554	0.23534	2.21956e-11	3.04045e-09
c61853_g1_i1	-4.37473	0.882831	2.26133e-11	3.09479e-09
c45943_g4_i1	3.88119	1.64562	2.34767e-11	3.20997e-09
c28055_g1_i2	4.04494	1.16055	2.35614e-11	3.21856e-09
c46416_g1_i1	3.76661	1.79713	2.40836e-11	3.28685e-09
c24535_g2_i1	5.15659	0.0603292	2.44801e-11	3.33788e-09
c32067_g1_i1	-5.06025	0.419763	2.47701e-11	3.36496e-09
c2790_g1_i1	-5.05939	0.416648	2.47701e-11	3.36496e-09
c9768_g1_i1	-5.05141	0.436698	2.47701e-11	3.36496e-09
c45345_g1_i5	4.55591	0.37916	2.47701e-11	3.36496e-09
c41448_g1_i10	3.55824	2.6331	2.60024e-11	3.52913e-09
c547_g1_i1	8.23433	-0.395759	2.6264e-11	3.55049e-09
c46416_g2_i1	8.21979	-0.421538	2.6264e-11	3.55049e-09
c36507_g1_i1	8.21876	-0.433841	2.6264e-11	3.55049e-09
c45930_g4_i1	8.217	-0.427472	2.6264e-11	3.55049e-09
c42137_g1_i4	-4.80032	0.539466	2.62803e-11	3.55049e-09
c44790_g4_i5	3.75307	1.91676	2.67873e-11	3.61567e-09
c36825_g2_i3	-4.89141	0.649883	2.70411e-11	3.6466e-09
c46275_g4_i2	-3.80793	2.01523	2.76379e-11	3.71687e-09
c46345_g2_i10	3.72506	1.99755	2.76379e-11	3.71687e-09
c45345_g1_i4	3.71485	1.99523	2.76379e-11	3.71687e-09
c45962_g2_i1	3.94747	1.21328	2.86124e-11	3.84441e-09
c45302_g1_i1	3.6752	2.107	2.87377e-11	3.85774e-09
c30812_g1_i2	4.65887	0.221226	2.90681e-11	3.89854e-09
c42814_g1_i3	4.14815	0.806405	2.98626e-11	4.00145e-09
c41170_g1_i2	3.62411	2.39813	3.01335e-11	4.03408e-09
c40030_g1_i1	-3.47847	3.41234	3.02353e-11	4.04404e-09
c46221_g1_i6	-4.29209	1.01469	3.12522e-11	4.17627e-09
c32384_g2_i1	3.81409	1.67354	3.1373e-11	4.18861e-09
c45677_g4_i6	-5.03853	0.399532	3.17304e-11	4.22866e-09
c40395_g1_i2	-5.03066	0.405646	3.17304e-11	4.22866e-09
c44535_g2_i9	-4.27178	1.16136	3.17962e-11	4.23361e-09
c8603_g1_i1	8.21331	-0.430294	3.20274e-11	4.25669e-09
c5734_g1_i1	8.2051	-0.432763	3.20274e-11	4.25669e-09
c43820_g1_i3	4.03284	1.0586	3.28825e-11	4.36642e-09
c35580_g1_i1	4.4673	0.479277	3.30403e-11	4.37523e-09
c45412_g1_i1	4.46606	0.485996	3.30403e-11	4.37523e-09
c45392_g1_i8	5.15077	0.0364765	3.30676e-11	4.37523e-09
c45262_g3_i2	5.14579	0.0280718	3.30676e-11	4.37523e-09
c36816_g2_i2	-3.55982	2.74841	3.31909e-11	4.3876e-09
c13104_g1_i1	-5.00964	0.388448	3.59541e-11	4.74862e-09
c45973_g2_i10	4.14711	0.964181	3.69553e-11	4.87648e-09
c45548_g4_i2	4.0838	1.12054	3.69992e-11	4.8779e-09
c35902_g2_i2	3.57297	2.40908	3.79981e-11	5.00512e-09
c26564_g1_i2	5.11729	0.0247543	3.8498e-11	5.06644e-09
c44317_g2_i1	8.19403	-0.441194	3.91336e-11	5.1272e-09
c43738_g1_i3	8.18955	-0.440796	3.91336e-11	5.1272e-09
c45470_g5_i2	8.18739	-0.450087	3.91336e-11	5.1272e-09
c13069_g1_i1	8.18596	-0.46301	3.91336e-11	5.1272e-09
c45708_g5_i2	8.18442	-0.456243	3.91336e-11	5.1272e-09
c43924_g1_i1	-5.01911	0.381141	4.07719e-11	5.3182e-09
c45782_g2_i1	-5.01379	0.376792	4.07719e-11	5.3182e-09
c45535_g7_i1	-5.00744	0.383328	4.07719e-11	5.3182e-09
c37040_g1_i1	-5.00191	0.380476	4.07719e-11	5.3182e-09
c45212_g2_i3	4.52303	0.334303	4.07719e-11	5.3182e-09
c33627_g1_i2	-4.74505	0.506609	4.16484e-11	5.42294e-09
c45735_g2_i5	4.58842	0.462772	4.16484e-11	5.42294e-09
c41848_g7_i2	-3.51882	3.02062	4.18071e-11	5.4388e-09
c45302_g1_i23	-3.94599	1.45764	4.41037e-11	5.7325e-09
c39717_g2_i7	4.09625	0.862721	4.58105e-11	5.9491e-09
c43467_g1_i11	8.16566	-0.47051	4.79142e-11	6.18416e-09
c40138_g2_i3	8.16566	-0.47051	4.79142e-11	6.18416e-09
c45983_g2_i9	8.16189	-0.473367	4.79142e-11	6.18416e-09
c45230_g1_i14	8.16189	-0.473367	4.79142e-11	6.18416e-09
c32281_g1_i1	8.16122	-0.469938	4.79142e-11	6.18416e-09
c27761_g1_i2	8.15878	-0.479715	4.79142e-11	6.18416e-09
c30634_g1_i1	8.15631	-0.48974	4.79142e-11	6.18416e-09
c875_g1_i1	-4.09299	1.27574	4.83672e-11	6.23171e-09
c46539_g1_i9	-4.01309	1.26876	4.83672e-11	6.23171e-09
c32068_g2_i1	4.60071	0.167256	5.0412e-11	6.48949e-09
c46117_g2_i3	-3.8148	1.6576	5.07871e-11	6.53208e-09
c38573_g2_i1	5.10971	-0.00281324	5.23635e-11	6.7231e-09
c46877_g2_i12	5.09969	-0.0130573	5.23635e-11	6.7231e-09
c45068_g5_i1	-4.98842	0.355237	5.25553e-11	6.73599e-09
c44780_g1_i16	-4.98748	0.35014	5.25553e-11	6.73599e-09
c46675_g4_i1	3.77442	1.52869	5.35116e-11	6.8526e-09
c41175_g1_i16	-3.83207	1.65039	5.36175e-11	6.8602e-09
c45552_g4_i2	4.12641	0.844462	5.48757e-11	7.0151e-09
c45096_g5_i2	5.4126	-0.209939	5.76829e-11	7.36757e-09
c46274_g1_i1	4.88314	0.146166	5.79894e-11	7.3906e-09
c46186_g1_i1	-4.47594	0.787122	5.80137e-11	7.3906e-09
c44766_g3_i9	-4.46842	0.782845	5.80137e-11	7.3906e-09
c36171_g1_i1	8.14359	-0.491232	5.87871e-11	7.45691e-09
c28749_g2_i1	8.14298	-0.487669	5.87871e-11	7.45691e-09
c40188_g1_i6	8.13978	-0.494114	5.87871e-11	7.45691e-09
c44049_g3_i2	8.13919	-0.490533	5.87871e-11	7.45691e-09
c43403_g4_i1	8.13596	-0.496997	5.87871e-11	7.45691e-09
c43436_g4_i2	-4.70779	0.46563	5.92412e-11	7.50804e-09
c44592_g1_i2	-4.96592	0.348594	5.97405e-11	7.56482e-09
c45573_g1_i3	-3.89643	1.37469	6.02245e-11	7.61956e-09
c18973_g1_i1	-3.2958	6.44659	6.15407e-11	7.77941e-09
c44559_g4_i1	-3.54413	2.6448	6.33122e-11	7.99649e-09
c44041_g3_i8	3.53299	2.4492	6.67516e-11	8.41894e-09
c41852_g4_i3	4.8424	0.144465	6.67712e-11	8.41894e-09
c34813_g1_i1	-4.96566	0.332323	6.79637e-11	8.56197e-09
c6280_g2_i1	-3.579	2.28746	6.80468e-11	8.56512e-09
c45501_g5_i1	-3.60533	2.34548	6.91489e-11	8.69642e-09
c39123_g1_i3	-3.35319	3.96499	7.13441e-11	8.96484e-09
c43068_g1_i14	5.07417	-0.0307925	7.15642e-11	8.96956e-09
c37642_g1_i1	5.07382	-0.0430677	7.15642e-11	8.96956e-09
c43068_g1_i6	5.07208	-0.0420018	7.15642e-11	8.96956e-09
c37384_g2_i2	8.13369	-0.482859	7.22808e-11	8.99817e-09
c36683_g1_i1	8.13369	-0.482859	7.22808e-11	8.99817e-09
c45482_g1_i2	8.13214	-0.499882	7.22808e-11	8.99817e-09
c44317_g2_i2	8.12831	-0.502767	7.22808e-11	8.99817e-09
c30651_g1_i3	8.12609	-0.516902	7.22808e-11	8.99817e-09
c42003_g1_i3	8.12448	-0.505654	7.22808e-11	8.99817e-09
c45678_g2_i9	8.12064	-0.508542	7.22808e-11	8.99817e-09
c36519_g1_i1	8.1168	-0.51143	7.22808e-11	8.99817e-09
c43470_g1_i1	-3.28697	5.92588	7.26559e-11	9.03723e-09
c42143_g1_i4	4.56386	0.134049	7.69594e-11	9.56445e-09
c32515_g1_i1	-3.4909	2.48105	7.72562e-11	9.59324e-09
c51172_g1_i1	-4.95292	0.328157	7.73829e-11	9.60089e-09
c44501_g3_i9	-4.26479	1.01114	8.03242e-11	9.94927e-09
c44115_g1_i3	4.07097	1.05241	8.03259e-11	9.94927e-09
c45439_g1_i9	4.23902	0.616874	8.35539e-11	1.03404e-08
c42334_g1_i1	5.0609	-0.0435581	8.38163e-11	1.03555e-08
c43855_g6_i6	5.05789	-0.0459135	8.38163e-11	1.03555e-08
c43277_g1_i1	4.45576	0.270486	8.81816e-11	1.08766e-08
c43253_g1_i1	4.44506	0.260227	8.81816e-11	1.08766e-08
c34851_g1_i4	8.10957	-0.520989	8.90648e-11	1.09489e-08
c21818_g1_i1	8.10957	-0.520989	8.90648e-11	1.09489e-08
c41524_g1_i1	8.1057	-0.5239	8.90648e-11	1.09489e-08
c42143_g1_i2	8.09836	-0.53361	8.90648e-11	1.09489e-08
c45786_g2_i2	4.43938	0.503096	8.97189e-11	1.10201e-08
c37307_g2_i1	-3.55322	2.20197	9.33443e-11	1.14559e-08
c46733_g1_i2	-4.67849	0.42706	9.5697e-11	1.17272e-08
c46380_g2_i2	3.8261	1.30519	9.57148e-11	1.17272e-08
c30428_g2_i1	-4.47067	0.541016	1.00416e-10	1.2293e-08
c41448_g1_i5	3.3405	3.58614	1.02611e-10	1.25514e-08
c38532_g1_i2	-4.56288	0.634454	1.03103e-10	1.26011e-08
c43701_g1_i4	4.02704	0.957562	1.03196e-10	1.2602e-08
c41123_g1_i3	-4.29492	0.823107	1.04584e-10	1.27609e-08
c43990_g2_i8	-3.49061	2.57762	1.06466e-10	1.29798e-08
c3716_g1_i1	-3.5636	1.98487	1.08843e-10	1.32586e-08
c46282_g3_i7	8.09016	-0.535554	1.0999e-10	1.33212e-08
c45212_g1_i11	8.08344	-0.553437	1.0999e-10	1.33212e-08
c34692_g2_i3	8.08344	-0.553437	1.0999e-10	1.33212e-08
c41535_g1_i1	8.08307	-0.549367	1.0999e-10	1.33212e-08
c56088_g1_i1	8.07913	-0.552325	1.0999e-10	1.33212e-08
c42250_g1_i1	8.07811	-0.540374	1.0999e-10	1.33212e-08
c45212_g1_i2	8.07092	-0.554169	1.0999e-10	1.33212e-08
c46366_g9_i1	-3.95029	1.26105	1.11984e-10	1.35516e-08
c42143_g1_i1	4.27788	0.47862	1.12459e-10	1.35979e-08
c45074_g6_i2	3.95041	0.872043	1.1379e-10	1.37476e-08
c42934_g2_i5	4.10515	0.782542	1.14872e-10	1.3867e-08
c27322_g1_i3	5.03422	-0.0742354	1.15408e-10	1.39202e-08
c46769_g2_i3	-3.80353	1.48483	1.15591e-10	1.3931e-08
c45988_g4_i1	-3.60782	2.108	1.22354e-10	1.47339e-08
c26647_g1_i3	4.0302	0.68704	1.2739e-10	1.53279e-08
c45096_g12_i1	3.36649	3.04679	1.29431e-10	1.55607e-08
c44078_g1_i7	-4.90007	0.272615	1.31163e-10	1.57562e-08
c44511_g2_i3	-4.09657	0.968226	1.32995e-10	1.59632e-08
c45847_g1_i8	4.99138	-0.0856874	1.35683e-10	1.62342e-08
c33043_g2_i1	4.99004	-0.0942681	1.35683e-10	1.62342e-08
c2813_g1_i2	8.06786	-0.569566	1.36138e-10	1.62342e-08
c28059_g1_i2	8.06727	-0.561206	1.36138e-10	1.62342e-08
c39883_g1_i2	8.06727	-0.561206	1.36138e-10	1.62342e-08
c32587_g1_i2	8.06698	-0.55711	1.36138e-10	1.62342e-08
c38484_g1_i3	8.05537	-0.570097	1.36138e-10	1.62342e-08
c45497_g1_i1	8.04741	-0.576029	1.36138e-10	1.62342e-08
c43161_g2_i10	-3.54162	2.25845	1.36244e-10	1.62342e-08
c20742_g1_i1	4.80794	0.0718618	1.37211e-10	1.63363e-08
c42790_g3_i1	-3.64877	1.91755	1.39237e-10	1.65641e-08
c44809_g4_i5	4.00909	0.677517	1.40859e-10	1.67435e-08
c42366_g2_i1	-3.58399	1.95653	1.41464e-10	1.68018e-08
c24346_g1_i1	5.32669	-0.287987	1.41775e-10	1.68253e-08
c44902_g9_i1	-4.00984	1.17053	1.42938e-10	1.69496e-08
c34587_g1_i2	-3.30611	3.59841	1.51145e-10	1.79083e-08
c37762_g2_i1	-3.57511	2.02155	1.51832e-10	1.79753e-08
c46418_g1_i1	-3.55413	2.05555	1.53682e-10	1.81797e-08
c45654_g1_i12	-4.61862	0.390187	1.56398e-10	1.84862e-08
c45343_g2_i13	3.97264	0.921247	1.57782e-10	1.86348e-08
c46380_g2_i4	4.09541	0.465438	1.58577e-10	1.87137e-08
c37580_g1_i1	-5.26473	0.106018	1.5897e-10	1.87451e-08
c44998_g2_i4	4.98531	-0.0954117	1.5973e-10	1.87896e-08
c34295_g1_i1	4.9822	-0.0978298	1.5973e-10	1.87896e-08
c42998_g3_i2	4.97916	-0.105306	1.5973e-10	1.87896e-08
c45040_g3_i1	-3.37428	2.7116	1.62099e-10	1.90531e-08
c46680_g3_i6	3.78957	1.2584	1.64695e-10	1.93428e-08
c43046_g1_i5	8.03557	-0.589253	1.68893e-10	1.97728e-08
c32607_g1_i1	8.03155	-0.592244	1.68893e-10	1.97728e-08
c36963_g2_i1	8.03117	-0.579399	1.68893e-10	1.97728e-08
c39167_g2_i3	8.02763	-0.599657	1.68893e-10	1.97728e-08
c45649_g6_i2	4.14471	0.557922	1.76104e-10	2.06007e-08
c42111_g1_i2	4.46793	0.344399	1.77167e-10	2.07085e-08
c12740_g1_i1	-4.25845	0.782968	1.84855e-10	2.15901e-08
c45605_g2_i3	4.97986	-0.124388	1.88289e-10	2.19738e-08
c45668_g2_i1	-4.17624	0.692578	1.91001e-10	2.22727e-08
c46289_g2_i5	3.92984	0.978993	1.95276e-10	2.27532e-08
c6227_g1_i1	-4.85674	0.237654	1.96654e-10	2.28956e-08
c36483_g2_i1	-3.51961	2.04326	1.9689e-10	2.2905e-08
c45847_g1_i11	4.21086	0.438233	2.00061e-10	2.32372e-08
c43078_g6_i5	4.07069	0.448062	2.00061e-10	2.32372e-08
c45497_g8_i4	8.01551	-0.613254	2.10025e-10	2.4323e-08
c32369_g1_i1	8.00733	-0.619335	2.10025e-10	2.4323e-08
c19253_g1_i1	8.00732	-0.614742	2.10025e-10	2.4323e-08
c44015_g1_i2	-3.43203	2.59308	2.10135e-10	2.4323e-08
c11669_g1_i1	3.64313	1.35736	2.10234e-10	2.4323e-08
c36006_g1_i2	4.76287	0.0317473	2.14081e-10	2.47292e-08
c43428_g3_i1	4.72469	0.0387929	2.14081e-10	2.47292e-08
c42004_g1_i2	-4.49448	0.57221	2.19034e-10	2.5242e-08
c31795_g1_i1	-4.27519	0.584583	2.19034e-10	2.5242e-08
c37476_g1_i1	4.13267	0.530755	2.19034e-10	2.5242e-08
c46035_g2_i1	4.97201	-0.122627	2.22257e-10	2.55336e-08
c46121_g2_i2	4.97034	-0.13178	2.22257e-10	2.55336e-08
c67255_g1_i1	4.96716	-0.134247	2.22257e-10	2.55336e-08
c27377_g1_i1	4.95385	-0.135611	2.22257e-10	2.55336e-08
c43156_g3_i4	-4.84605	0.222056	2.25488e-10	2.58645e-08
c43550_g3_i1	4.58421	0.169823	2.25488e-10	2.58645e-08
c46078_g1_i4	4.06887	0.624847	2.34595e-10	2.68881e-08
c46728_g2_i2	-3.63541	1.75354	2.38629e-10	2.73292e-08
c43985_g1_i2	-3.2256	4.15911	2.41838e-10	2.76752e-08
c43161_g2_i4	-3.4991	2.08884	2.43071e-10	2.77947e-08
c45129_g2_i12	3.93165	0.883228	2.43434e-10	2.78147e-08
c65478_g1_i1	-4.25586	0.579599	2.44494e-10	2.79142e-08
c45548_g4_i1	3.7965	1.03048	2.56336e-10	2.92435e-08
c27281_g1_i1	7.9991	-0.630125	2.61806e-10	2.97524e-08
c26486_g1_i1	7.9952	-0.61021	2.61806e-10	2.97524e-08
c23480_g1_i1	7.98265	-0.637602	2.61806e-10	2.97524e-08
c45787_g4_i1	7.98243	-0.647265	2.61806e-10	2.97524e-08
c34851_g1_i2	7.97839	-0.645469	2.61806e-10	2.97524e-08
c29794_g1_i1	4.94308	-0.155578	2.62714e-10	2.98326e-08
c59938_g1_i1	-3.90763	0.919868	2.65786e-10	3.01582e-08
c32709_g1_i4	-3.96336	0.986517	2.72408e-10	3.08859e-08
c44352_g1_i4	4.16532	0.412915	2.84935e-10	3.22565e-08
c37465_g1_i2	4.03003	0.409949	2.84935e-10	3.22565e-08
c45096_g3_i2	3.50242	1.84031	2.9016e-10	3.28229e-08
c43800_g2_i5	-4.82102	0.20498	2.97294e-10	3.35783e-08
c43794_g6_i4	4.55065	0.156995	2.97294e-10	3.35783e-08
c45867_g1_i3	-3.92824	1.10908	3.04367e-10	3.43245e-08
c43545_g2_i10	3.8203	1.07852	3.04367e-10	3.43245e-08
c45886_g1_i4	-4.22695	0.55561	3.05185e-10	3.43904e-08
c32709_g1_i1	-4.07931	0.825015	3.10178e-10	3.48998e-08
c36751_g1_i2	-4.07931	0.825015	3.10178e-10	3.48998e-08
c37606_g1_i6	4.92839	-0.169656	3.10971e-10	3.4909e-08
c25237_g1_i2	4.92778	-0.181379	3.10971e-10	3.4909e-08
c44259_g1_i8	4.90746	-0.163383	3.10971e-10	3.4909e-08
c45569_g1_i5	3.91785	0.857945	3.17199e-10	3.5581e-08
c46671_g1_i11	-3.55955	1.77528	3.21702e-10	3.60588e-08
c30651_g1_i1	7.96971	-0.661561	3.2716e-10	3.6504e-08
c43680_g1_i2	7.9659	-0.654686	3.2716e-10	3.6504e-08
c31996_g1_i2	7.96237	-0.643238	3.2716e-10	3.6504e-08
c32607_g1_i2	7.95754	-0.660836	3.2716e-10	3.6504e-08
c45106_g2_i2	7.9573	-0.665844	3.2716e-10	3.6504e-08
c35773_g3_i1	7.95706	-0.670927	3.2716e-10	3.6504e-08
c25962_g1_i1	-3.17609	4.94923	3.32798e-10	3.71049e-08
c45383_g2_i1	4.42658	0.0180095	3.37381e-10	3.75875e-08
c44225_g2_i3	3.92848	0.774872	3.40634e-10	3.79213e-08
c32860_g2_i1	4.5504	0.133197	3.41852e-10	3.80282e-08
c44346_g1_i2	-4.13475	0.882123	3.46722e-10	3.85118e-08
c16400_g1_i1	-3.98315	0.893785	3.46722e-10	3.85118e-08
c2871_g1_i1	4.14973	0.5817	3.56155e-10	3.95297e-08
c43448_g5_i1	-4.34801	0.429379	3.61945e-10	4.01421e-08
c27322_g1_i2	4.91498	-0.185598	3.68617e-10	4.08513e-08
c46095_g1_i1	-4.07247	0.807959	3.74242e-10	4.14435e-08
c42673_g5_i3	-3.66338	1.33404	3.78701e-10	4.19059e-08
c43084_g1_i2	-3.13801	5.74035	3.83739e-10	4.24315e-08
c41629_g3_i1	3.47067	1.81679	3.848e-10	4.2517e-08
c42673_g3_i1	-4.79674	0.183484	3.9347e-10	4.33773e-08
c43467_g2_i2	-4.78709	0.171531	3.9347e-10	4.33773e-08
c45786_g2_i13	4.53552	0.125302	3.9347e-10	4.33773e-08
c45689_g3_i10	-3.34504	2.56532	4.04558e-10	4.45664e-08
c6280_g1_i1	-3.15672	4.94084	4.0835e-10	4.48824e-08
c30299_g1_i1	7.95414	-0.649253	4.09863e-10	4.48824e-08
c46253_g4_i2	7.94917	-0.666989	4.09863e-10	4.48824e-08
c14986_g1_i1	7.94888	-0.672044	4.09863e-10	4.48824e-08
c46311_g3_i11	7.94497	-0.670067	4.09863e-10	4.48824e-08
c45051_g2_i2	7.94435	-0.680302	4.09863e-10	4.48824e-08
c44477_g4_i7	7.94044	-0.678248	4.09863e-10	4.48824e-08
c34851_g1_i5	7.93656	-0.676225	4.09863e-10	4.48824e-08
c38642_g1_i2	-3.26289	2.99706	4.14007e-10	4.53026e-08
c43365_g1_i2	-3.2513	3.28208	4.25528e-10	4.65288e-08
c46544_g2_i3	-3.64484	1.61659	4.27914e-10	4.67549e-08
c25063_g1_i1	-3.1307	5.70745	4.31962e-10	4.71622e-08
c46738_g7_i1	4.22239	0.257482	4.33582e-10	4.73041e-08
c33021_g1_i1	-3.31849	2.71021	4.3566e-10	4.74956e-08
c46083_g4_i13	3.38941	2.08989	4.36375e-10	4.75385e-08
c45962_g2_i7	4.90554	-0.187233	4.37582e-10	4.75996e-08
c44317_g1_i1	4.88567	-0.188362	4.37582e-10	4.75996e-08
c36816_g2_i1	-3.54669	1.53308	4.38913e-10	4.77091e-08
c44027_g1_i5	-3.3651	2.41219	4.42403e-10	4.8053e-08
c46868_g1_i1	3.12391	5.64582	4.44593e-10	4.82554e-08
c46186_g4_i10	-4.76953	0.171086	4.53327e-10	4.91672e-08
c42129_g3_i6	4.67957	-0.045353	4.59548e-10	4.98052e-08
c43156_g3_i5	-4.32581	0.410612	4.6108e-10	4.99346e-08
c46048_g1_i2	-4.41065	0.512408	4.79027e-10	5.18401e-08
c29686_g1_i2	-4.516	0.288232	4.9434e-10	5.34188e-08
c38593_g2_i1	-4.49917	0.283948	4.9434e-10	5.34188e-08
c27339_g1_i1	-3.69789	1.20039	5.10247e-10	5.50973e-08
c36519_g1_i4	7.92773	-0.687561	5.14802e-10	5.5225e-08
c34692_g2_i5	7.92773	-0.687561	5.14802e-10	5.5225e-08
c45595_g2_i16	7.92773	-0.687561	5.14802e-10	5.5225e-08
c30477_g1_i1	7.92349	-0.690667	5.14802e-10	5.5225e-08
c45228_g1_i4	7.92349	-0.690667	5.14802e-10	5.5225e-08
c17696_g1_i2	7.92306	-0.695945	5.14802e-10	5.5225e-08
c33941_g1_i1	7.92056	-0.678338	5.14802e-10	5.5225e-08
c44352_g1_i1	7.91071	-0.69999	5.14802e-10	5.5225e-08
c32251_g1_i2	7.91021	-0.705342	5.14802e-10	5.5225e-08
c37634_g1_i1	4.88499	-0.194609	5.20216e-10	5.57247e-08
c36519_g3_i1	4.87721	-0.211741	5.20216e-10	5.57247e-08
c41832_g1_i1	-4.75074	0.153939	5.22812e-10	5.58404e-08
c46492_g2_i7	4.50773	0.103322	5.22812e-10	5.58404e-08
c43483_g4_i2	4.50681	0.100585	5.22812e-10	5.58404e-08
c46005_g1_i5	4.27946	0.108624	5.22812e-10	5.58404e-08
c32213_g4_i1	4.66321	-0.0655199	5.37296e-10	5.73459e-08
c43466_g1_i10	-3.2994	2.49154	5.56316e-10	5.9333e-08
c13447_g1_i1	-4.50472	0.288287	5.64092e-10	6.00754e-08
c44477_g4_i2	4.34567	0.219537	5.64092e-10	6.00754e-08
c23897_g1_i1	-3.37266	2.11629	5.66094e-10	6.02451e-08
c41848_g7_i1	-3.29789	2.62589	5.74101e-10	6.10531e-08
c11694_g1_i1	-4.73806	0.151394	6.03556e-10	6.41392e-08
c44352_g1_i3	4.86722	-0.219362	6.19382e-10	6.57263e-08
c42998_g3_i6	4.84853	-0.222516	6.19382e-10	6.57263e-08
c27178_g2_i1	7.90539	-0.713937	6.48321e-10	6.85504e-08
c25815_g1_i1	7.89615	-0.725857	6.48321e-10	6.85504e-08
c35033_g1_i1	7.89479	-0.701777	6.48321e-10	6.85504e-08
c41903_g2_i3	7.89301	-0.717882	6.48321e-10	6.85504e-08
c45654_g5_i1	7.88807	-0.726582	6.48321e-10	6.85504e-08
c42902_g3_i1	5.17538	-0.42584	6.53775e-10	6.90775e-08
c46366_g9_i11	3.52012	1.4654	6.62748e-10	6.99755e-08
c45497_g2_i4	-4.57667	0.366538	6.66598e-10	7.03315e-08
c49498_g1_i1	-4.15232	0.499316	6.76252e-10	7.12991e-08
c37857_g1_i1	3.15703	3.80415	6.81215e-10	7.1771e-08
c43973_g1_i2	-3.65502	1.28336	6.94169e-10	7.30836e-08
c46233_g1_i7	4.44514	0.0774809	6.97485e-10	7.33803e-08
c45654_g1_i7	-3.93894	0.827675	7.16821e-10	7.53608e-08
c46870_g1_i5	-3.49427	1.70117	7.21884e-10	7.5839e-08
c46186_g4_i8	-4.0137	0.741432	7.32158e-10	7.68636e-08
c63860_g1_i1	-4.48055	0.27001	7.36426e-10	7.72259e-08
c15402_g1_i1	4.62117	-0.08196	7.37181e-10	7.72259e-08
c40656_g1_i2	4.33888	-0.0608857	7.37181e-10	7.72259e-08
c46083_g4_i5	3.30193	2.27784	7.39241e-10	7.73867e-08
c46596_g5_i2	-3.90683	0.968239	7.43689e-10	7.77418e-08
c46068_g1_i2	-3.80887	0.968968	7.43689e-10	7.77418e-08
c43428_g6_i13	-4.56581	0.357741	7.54879e-10	7.88557e-08
c45212_g2_i2	3.59291	1.07597	7.59194e-10	7.92503e-08
c44755_g2_i3	-3.23887	2.78456	7.61412e-10	7.94256e-08
c46893_g2_i2	3.05844	7.11219	7.75489e-10	8.08368e-08
c42298_g1_i2	3.74916	0.786668	7.86393e-10	8.19155e-08
c44214_g1_i1	5.16215	-0.424918	7.98147e-10	8.30812e-08
c45930_g4_i2	7.87868	-0.738612	8.18682e-10	8.48591e-08
c45426_g2_i1	7.87501	-0.736074	8.18682e-10	8.48591e-08
c46039_g1_i5	7.87139	-0.733575	8.18682e-10	8.48591e-08
c42167_g1_i2	7.86552	-0.748188	8.18682e-10	8.48591e-08
c6616_g1_i1	7.86112	-0.751381	8.18682e-10	8.48591e-08
c27308_g2_i1	7.86112	-0.751381	8.18682e-10	8.48591e-08
c44434_g4_i5	4.32654	0.187344	8.42546e-10	8.72713e-08
c16708_g2_i1	-3.35911	2.19613	8.50823e-10	8.80667e-08
c41596_g1_i1	-3.21791	3.00192	8.54782e-10	8.84145e-08
c45568_g2_i7	-3.9219	0.810243	8.63082e-10	8.92103e-08
c46492_g3_i6	4.81928	-0.270722	8.82075e-10	9.10458e-08
c41852_g4_i2	4.81162	-0.259605	8.82075e-10	9.10458e-08
c46738_g3_i1	3.58149	1.11729	9.20254e-10	9.49202e-08
c42842_g5_i5	-3.40286	1.90687	9.30511e-10	9.5911e-08
c38864_g1_i2	-4.71368	0.112019	9.34393e-10	9.61765e-08
c46759_g1_i1	4.22304	0.0706574	9.34393e-10	9.61765e-08
c42842_g7_i5	3.93445	0.503914	9.41307e-10	9.68207e-08
c43736_g1_i10	-3.57278	1.45812	9.49881e-10	9.76343e-08
c40330_g1_i1	-3.47417	1.71699	9.51212e-10	9.7703e-08
c46544_g3_i2	4.08814	0.403669	9.60363e-10	9.85057e-08
c45880_g1_i3	3.86323	0.409859	9.60363e-10	9.85057e-08
c43267_g1_i10	3.91374	0.302541	9.70297e-10	9.94554e-08
c44984_g1_i2	4.5771	-0.0921934	1.01652e-09	1.04049e-07
c38593_g3_i3	4.5724	-0.0982941	1.01652e-09	1.04049e-07
c46036_g2_i9	7.8523	-0.75777	1.03668e-09	1.05745e-07
c32587_g1_i1	7.84876	-0.755078	1.03668e-09	1.05745e-07
c35773_g2_i1	7.8461	-0.773034	1.03668e-09	1.05745e-07
c45568_g3_i2	7.83363	-0.776622	1.03668e-09	1.05745e-07
c37642_g1_i3	7.83265	-0.782789	1.03668e-09	1.05745e-07
c43267_g1_i6	-4.19785	0.541056	1.05171e-09	1.0713e-07
c23269_g1_i1	-4.19524	0.535557	1.05171e-09	1.0713e-07
c46008_g3_i2	4.81668	-0.257632	1.05512e-09	1.07255e-07
c23629_g1_i2	4.80425	-0.279035	1.05512e-09	1.07255e-07
c46338_g1_i14	4.80195	-0.283866	1.05512e-09	1.07255e-07
c26647_g1_i1	3.95053	0.396833	1.08093e-09	1.09803e-07
c41632_g2_i6	-4.67335	0.0857086	1.08323e-09	1.0996e-07
c43835_g1_i12	3.27112	2.10565	1.08712e-09	1.10279e-07
c59826_g1_i1	-4.42578	0.219417	1.10585e-09	1.12102e-07
c44809_g4_i6	3.88775	0.582429	1.13078e-09	1.14551e-07
c43451_g2_i2	-3.49772	1.44614	1.13991e-09	1.15323e-07
c46357_g1_i2	-3.45009	1.6255	1.13997e-09	1.15323e-07
c41734_g1_i2	-3.07873	4.02265	1.18788e-09	1.20088e-07
c17755_g1_i1	-4.23912	0.321839	1.2511e-09	1.26392e-07
c44850_g2_i2	-4.67345	0.0732959	1.25713e-09	1.26741e-07
c44639_g2_i5	-4.67125	0.0886973	1.25713e-09	1.26741e-07
c41753_g8_i2	4.18978	0.0261054	1.25713e-09	1.26741e-07
c39678_g1_i2	-4.40983	0.211701	1.26866e-09	1.27815e-07
c44683_g11_i2	-3.59164	1.22786	1.29615e-09	1.30407e-07
c55960_g1_i1	-3.55385	1.23642	1.29615e-09	1.30407e-07
c44902_g1_i1	3.63159	0.820979	1.30813e-09	1.31523e-07
c67108_g1_i1	7.82916	-0.779847	1.31646e-09	1.3182e-07
c43068_g5_i2	7.82469	-0.783074	1.31646e-09	1.3182e-07
c45649_g6_i1	7.82021	-0.7863	1.31646e-09	1.3182e-07
c22414_g2_i1	7.81914	-0.792552	1.31646e-09	1.3182e-07
c6234_g1_i1	7.81011	-0.799064	1.31646e-09	1.3182e-07
c43068_g5_i3	7.80674	-0.795985	1.31646e-09	1.3182e-07
c45004_g4_i4	3.67555	0.73381	1.3833e-09	1.38419e-07
c45472_g1_i5	-5.05358	-0.0758062	1.409e-09	1.40514e-07
c41689_g5_i1	-5.04284	-0.0842006	1.409e-09	1.40514e-07
c45973_g5_i1	4.57024	-0.140218	1.409e-09	1.40514e-07
c41448_g2_i2	4.54659	-0.142131	1.409e-09	1.40514e-07
c42842_g3_i4	4.54211	-0.129234	1.409e-09	1.40514e-07
c43710_g2_i7	-4.22153	0.317521	1.42235e-09	1.4175e-07
c43169_g1_i19	4.15967	0.0134327	1.46056e-09	1.45459e-07
c41753_g8_i3	5.08993	-0.508358	1.4701e-09	1.4631e-07
c42841_g2_i1	4.77728	-0.312066	1.51704e-09	1.50676e-07
c43701_g5_i1	4.75928	-0.308729	1.51704e-09	1.50676e-07
c36127_g2_i1	4.75218	-0.314094	1.51704e-09	1.50676e-07
c46637_g6_i6	3.77069	0.726467	1.52217e-09	1.50982e-07
c39001_g1_i1	3.76168	0.734945	1.52217e-09	1.50982e-07
c43292_g3_i2	-4.07865	0.410901	1.54775e-09	1.53416e-07
c44809_g4_i4	3.74654	0.555781	1.55429e-09	1.53962e-07
c33567_g2_i1	-3.04539	4.15612	1.56522e-09	1.5494e-07
c23274_g1_i1	-4.49085	0.290255	1.61836e-09	1.59878e-07
c10691_g1_i1	-4.48508	0.278144	1.61836e-09	1.59878e-07
c46476_g1_i2	-4.21799	0.302273	1.61836e-09	1.59878e-07
c45569_g1_i8	3.69466	0.643875	1.62127e-09	1.60058e-07
c38181_g1_i4	-3.08719	3.62243	1.62948e-09	1.60761e-07
c42082_g1_i2	4.56006	-0.158844	1.66217e-09	1.63767e-07
c45051_g2_i1	4.25967	-0.141252	1.66217e-09	1.63767e-07
c46730_g1_i1	4.23375	0.148488	1.67442e-09	1.63767e-07
c44323_g1_i1	7.81454	-0.774452	1.67662e-09	1.63767e-07
c44501_g4_i5	7.80224	-0.799214	1.67662e-09	1.63767e-07
c38229_g1_i1	7.80106	-0.805578	1.67662e-09	1.63767e-07
c25509_g1_i1	7.79985	-0.812052	1.67662e-09	1.63767e-07
c18903_g1_i2	7.79985	-0.812052	1.67662e-09	1.63767e-07
c40188_g1_i2	7.79652	-0.808836	1.67662e-09	1.63767e-07
c22720_g1_i1	7.79567	-0.793155	1.67662e-09	1.63767e-07
c59532_g1_i1	7.79529	-0.815339	1.67662e-09	1.63767e-07
c45230_g1_i7	7.78288	-0.818615	1.67662e-09	1.63767e-07
c33533_g1_i4	7.78288	-0.818615	1.67662e-09	1.63767e-07
c46478_g3_i6	7.77832	-0.821875	1.67662e-09	1.63767e-07
c36588_g1_i4	7.77696	-0.828494	1.67662e-09	1.63767e-07
c45262_g2_i2	3.56977	1.06102	1.68898e-09	1.64865e-07
c45443_g5_i1	4.16181	0.00223026	1.6988e-09	1.65715e-07
c35553_g2_i2	5.06201	-0.524903	1.80964e-09	1.7641e-07
c45188_g1_i12	4.72359	-0.335608	1.82356e-09	1.7765e-07
c38176_g2_i2	3.27817	1.90093	1.83438e-09	1.78586e-07
c44902_g1_i2	3.85492	0.249703	1.84289e-09	1.79295e-07
c63305_g1_i1	-3.95088	0.493475	1.8481e-09	1.79684e-07
c43835_g1_i3	3.29837	1.6078	1.86476e-09	1.81185e-07
c42004_g1_i4	-4.00067	0.572051	1.92683e-09	1.87092e-07
c36353_g1_i4	-3.26265	1.85475	1.93065e-09	1.87339e-07
c35260_g1_i1	4.54037	-0.174002	1.96349e-09	1.90275e-07
c39859_g1_i1	4.53091	-0.175731	1.96349e-09	1.90275e-07
c46366_g9_i4	-3.63151	1.07982	1.97147e-09	1.90923e-07
c43235_g5_i3	-4.6319	0.0394009	1.97814e-09	1.91318e-07
c46478_g4_i2	-4.62292	0.0248829	1.97814e-09	1.91318e-07
c43161_g2_i3	-3.33921	1.80779	2.03168e-09	1.96367e-07
c44677_g3_i1	3.28326	1.63588	2.06872e-09	1.99816e-07
c2580_g1_i1	-3.93673	0.49393	2.07258e-09	2.00058e-07
c42013_g1_i1	-3.08708	3.28504	2.10324e-09	2.02884e-07
c46104_g1_i4	3.4969	0.989314	2.12353e-09	2.04707e-07
c45824_g4_i6	7.77375	-0.825137	2.14168e-09	2.05382e-07
c29974_g1_i1	7.76918	-0.828398	2.14168e-09	2.05382e-07
c39859_g2_i2	7.76776	-0.835075	2.14168e-09	2.05382e-07
c45678_g2_i6	7.7646	-0.83166	2.14168e-09	2.05382e-07
c27997_g1_i2	7.75854	-0.841659	2.14168e-09	2.05382e-07
c27462_g1_i1	7.75704	-0.848515	2.14168e-09	2.05382e-07
c43727_g3_i3	7.75392	-0.844951	2.14168e-09	2.05382e-07
c30220_g1_i4	7.75239	-0.851837	2.14168e-09	2.05382e-07
c34466_g1_i1	-3.9831	0.566007	2.14718e-09	2.05776e-07
c35260_g1_i3	4.70745	-0.354359	2.19574e-09	2.10293e-07
c43794_g6_i5	4.05047	0.098398	2.21844e-09	2.12329e-07
c43369_g3_i1	-4.02869	0.376333	2.23044e-09	2.13201e-07
c43046_g1_i3	3.91133	0.330962	2.23044e-09	2.13201e-07
c46290_g1_i6	3.10757	2.79251	2.25482e-09	2.15392e-07
c42842_g5_i4	4.11175	-0.0281133	2.30607e-09	2.20002e-07
c46343_g1_i3	4.11144	-0.0237863	2.30607e-09	2.20002e-07
c34587_g1_i1	-3.06682	3.14758	2.30845e-09	2.20087e-07
c45878_g2_i5	4.51304	-0.186597	2.32263e-09	2.21296e-07
c63951_g1_i1	-4.45193	0.258143	2.39572e-09	2.27965e-07
c45154_g1_i7	4.12297	0.212261	2.39572e-09	2.27965e-07
c45655_g1_i2	3.52677	0.829357	2.50062e-09	2.37792e-07
c46345_g2_i12	3.28379	1.58016	2.58431e-09	2.45593e-07
c25063_g1_i2	-2.96865	5.3865	2.60548e-09	2.47445e-07
c44540_g1_i4	3.91937	0.414702	2.61173e-09	2.47879e-07
c46671_g1_i13	-3.10362	2.94086	2.63271e-09	2.49709e-07
c42745_g2_i1	4.72703	-0.336903	2.64844e-09	2.50556e-07
c44809_g4_i7	4.70719	-0.371451	2.64844e-09	2.50556e-07
c46036_g2_i4	4.70631	-0.368709	2.64844e-09	2.50556e-07
c45677_g4_i2	4.70016	-0.359822	2.64844e-09	2.50556e-07
c30298_g1_i3	-4.59915	0.00620376	2.69148e-09	2.54302e-07
c42842_g3_i2	4.34854	-0.0402602	2.69148e-09	2.54302e-07
c2446_g1_i1	-3.61039	1.05061	2.6956e-09	2.54528e-07
c43277_g1_i3	3.67328	0.597145	2.70799e-09	2.55534e-07
c36457_g1_i1	-3.12892	2.73701	2.73367e-09	2.57623e-07
c41712_g1_i2	3.94628	0.223062	2.73501e-09	2.57623e-07
c45678_g2_i3	7.74929	-0.848244	2.74411e-09	2.57623e-07
c43533_g7_i1	7.74773	-0.85516	2.74411e-09	2.57623e-07
c59074_g1_i1	7.73839	-0.861808	2.74411e-09	2.57623e-07
c47179_g1_i1	7.73812	-0.8801	2.74411e-09	2.57623e-07
c42744_g6_i1	7.73674	-0.868912	2.74411e-09	2.57623e-07
c33519_g2_i1	7.72731	-0.875624	2.74411e-09	2.57623e-07
c46730_g3_i1	5.02216	-0.549931	2.7602e-09	2.58969e-07
c38176_g2_i1	3.93918	0.404289	2.9347e-09	2.75166e-07
c46531_g2_i8	3.06351	2.87569	2.94241e-09	2.75713e-07
c16027_g1_i1	3.19588	2.23751	2.98783e-09	2.79791e-07
c46282_g3_i5	3.37397	1.19127	3.03084e-09	2.83638e-07
c46893_g1_i6	-3.48607	1.40685	3.05436e-09	2.85659e-07
c41848_g7_i5	-3.45554	1.16607	3.07302e-09	2.87221e-07
c24277_g1_i1	-4.58049	-0.0176431	3.14503e-09	2.93579e-07
c46157_g6_i2	-4.56638	-0.00438876	3.14503e-09	2.93579e-07
c45124_g3_i1	4.66874	-0.390193	3.20008e-09	2.98529e-07
c43389_g3_i1	3.27519	1.67006	3.23429e-09	3.0153e-07
c41615_g1_i2	4.48375	-0.217215	3.26381e-09	3.03705e-07
c43068_g1_i15	4.47528	-0.20462	3.26381e-09	3.03705e-07
c45515_g4_i1	4.44978	-0.219069	3.26381e-09	3.03705e-07
c69910_g1_i1	-3.88871	0.446529	3.29982e-09	3.06862e-07
c36414_g1_i1	3.58905	0.733892	3.30427e-09	3.07082e-07
c43988_g2_i5	3.59101	0.657595	3.32652e-09	3.08955e-07
c39162_g2_i3	-3.54718	1.09177	3.36306e-09	3.12152e-07
c45515_g2_i7	4.98546	-0.601675	3.42043e-09	3.17278e-07
c45107_g2_i6	3.40127	1.2257	3.42876e-09	3.1785e-07
c44790_g3_i3	3.01205	3.39273	3.46593e-09	3.21094e-07
c22873_g1_i1	7.72948	-0.850955	3.52703e-09	3.24514e-07
c32213_g1_i1	7.7208	-0.886312	3.52703e-09	3.24514e-07
c34436_g1_i2	7.71676	-0.871309	3.52703e-09	3.24514e-07
c46071_g3_i5	7.71312	-0.885696	3.52703e-09	3.24514e-07
c43686_g1_i3	7.71312	-0.885696	3.52703e-09	3.24514e-07
c36179_g1_i1	7.70838	-0.889054	3.52703e-09	3.24514e-07
c31919_g2_i1	7.70364	-0.892413	3.52703e-09	3.24514e-07
c46656_g1_i3	7.70364	-0.892413	3.52703e-09	3.24514e-07
c36171_g1_i2	7.69889	-0.895772	3.52703e-09	3.24514e-07
c43174_g3_i1	7.6961	-0.891747	3.52703e-09	3.24514e-07
c41123_g2_i2	-3.49462	1.34566	3.52706e-09	3.24514e-07
c41632_g2_i3	-4.40859	0.216768	3.57383e-09	3.28612e-07
c43623_g2_i1	3.2307	1.74238	3.62902e-09	3.33478e-07
c45118_g3_i1	3.56934	0.727581	3.63357e-09	3.33689e-07
c44041_g3_i9	3.8758	0.290857	3.66847e-09	3.36684e-07
c44041_g1_i2	-4.56374	-0.0241066	3.67942e-09	3.37059e-07
c48077_g1_i1	-4.56101	-0.0196839	3.67942e-09	3.37059e-07
c44318_g1_i2	4.28013	-0.0734144	3.67942e-09	3.37059e-07
c46103_g1_i1	-3.87752	0.433939	3.71287e-09	3.39912e-07
c34656_g1_i5	-3.9523	0.516775	3.72213e-09	3.40549e-07
c44648_g1_i2	3.18454	1.84008	3.77005e-09	3.44719e-07
c46338_g1_i1	3.20174	1.87052	3.87032e-09	3.53668e-07
c34683_g1_i2	4.67182	-0.404797	3.87355e-09	3.53744e-07
c45568_g2_i5	4.4707	-0.235838	3.87736e-09	3.53872e-07
c44512_g1_i1	3.02907	3.00687	3.89189e-09	3.54978e-07
c46456_g1_i3	-3.01654	3.51755	3.94207e-09	3.59333e-07
c46290_g1_i11	3.14395	1.86957	4.04814e-09	3.68774e-07
c32055_g1_i2	-4.18749	0.307255	4.16236e-09	3.78944e-07
c40501_g2_i1	3.16173	1.86785	4.23455e-09	3.85279e-07
c44667_g4_i3	4.97299	-0.610729	4.24842e-09	3.86064e-07
c44912_g1_i7	4.95628	-0.622814	4.24842e-09	3.86064e-07
c21329_g1_i1	-4.55676	-0.0295494	4.30986e-09	3.90924e-07
c46728_g2_i11	-4.55654	-0.0257614	4.30986e-09	3.90924e-07
c44902_g1_i9	-4.54976	-0.0350028	4.30986e-09	3.90924e-07
c46282_g3_i3	3.51829	0.9803	4.34915e-09	3.94245e-07
c25388_g1_i1	7.69996	-0.877377	4.54793e-09	4.10497e-07
c45649_g3_i1	7.68936	-0.902492	4.54793e-09	4.10497e-07
c31744_g1_i1	7.6846	-0.905852	4.54793e-09	4.10497e-07
c40300_g1_i5	7.6846	-0.905852	4.54793e-09	4.10497e-07
c46303_g3_i16	7.67982	-0.909213	4.54793e-09	4.10497e-07
c43794_g11_i1	7.67504	-0.912574	4.54793e-09	4.10497e-07
c32961_g1_i1	7.66806	-0.923621	4.54793e-09	4.10497e-07
c20354_g1_i1	4.41212	-0.247603	4.61304e-09	4.15865e-07
c45443_g5_i2	4.15076	-0.240154	4.61304e-09	4.15865e-07
c45519_g1_i4	-4.38634	0.202098	4.6865e-09	4.2217e-07
c45764_g5_i5	4.65915	-0.407161	4.69731e-09	4.2217e-07
c13373_g1_i1	4.65375	-0.421808	4.69731e-09	4.2217e-07
c32648_g1_i1	4.63882	-0.41244	4.69731e-09	4.2217e-07
c40063_g1_i5	4.62374	-0.423592	4.69731e-09	4.2217e-07
c46083_g4_i8	3.34182	1.25584	4.70668e-09	4.22755e-07
c42740_g2_i1	-4.18033	0.307778	4.72644e-09	4.24271e-07
c46761_g1_i2	-3.15781	2.1887	4.83712e-09	4.33942e-07
c35042_g1_i1	3.49181	0.907594	4.85917e-09	4.35655e-07
c19184_g1_i1	-3.33845	1.28173	5.03623e-09	4.51256e-07
c34499_g1_i2	3.73014	0.436902	5.21532e-09	4.67018e-07
c45458_g1_i3	-4.27621	0.0704143	5.28503e-09	4.72498e-07
c42917_g2_i7	-4.27157	0.0738393	5.28503e-09	4.72498e-07
c23600_g1_i1	4.94335	-0.636609	5.28934e-09	4.72498e-07
c44667_g1_i11	4.93489	-0.642707	5.28934e-09	4.72498e-07
c45154_g1_i3	3.91732	0.248598	5.37121e-09	4.79477e-07
c8963_g1_i1	-4.37002	0.180962	5.37397e-09	4.79477e-07
c41632_g2_i8	-4.90641	-0.202084	5.49655e-09	4.90117e-07
c41912_g1_i5	3.03503	2.51171	5.66491e-09	5.04825e-07
c17229_g1_i1	7.66981	-0.904289	5.88368e-09	5.21796e-07
c45649_g3_i2	7.6584	-0.930409	5.88368e-09	5.21796e-07
c28145_g1_i1	7.6561	-0.93831	5.88368e-09	5.21796e-07
c18772_g2_i2	7.65356	-0.933804	5.88368e-09	5.21796e-07
c32527_g3_i1	7.65356	-0.933804	5.88368e-09	5.21796e-07
c33533_g1_i1	7.65356	-0.933804	5.88368e-09	5.21796e-07
c26766_g1_i1	7.64623	-0.932746	5.88368e-09	5.21796e-07
c29459_g1_i1	7.64141	-0.936108	5.88368e-09	5.21796e-07
c45764_g5_i4	4.24123	-0.12147	5.93541e-09	5.25751e-07
c45129_g2_i18	4.03352	-0.117615	5.93541e-09	5.25751e-07
c44423_g2_i1	-4.0158	0.376338	5.99211e-09	5.30137e-07
c45346_g1_i2	-3.8279	0.383559	5.99211e-09	5.30137e-07
c43447_g9_i1	-4.26299	0.0659672	6.1301e-09	5.4202e-07
c42699_g1_i1	3.88248	0.120568	6.16797e-09	5.45041e-07
c43395_g1_i2	-3.59324	0.913256	6.27031e-09	5.53752e-07
c41632_g2_i1	-4.89287	-0.215765	6.55925e-09	5.77539e-07
c45627_g5_i1	4.4132	-0.24845	6.55925e-09	5.77539e-07
c44323_g3_i1	4.37985	-0.260076	6.55925e-09	5.77539e-07
c45905_g1_i2	4.37151	-0.28111	6.55925e-09	5.77539e-07
c32527_g1_i1	4.11717	-0.268224	6.55925e-09	5.77539e-07
c41049_g2_i3	3.0577	2.36359	6.6262e-09	5.83086e-07
c45826_g4_i7	3.19814	1.49718	6.70645e-09	5.89796e-07
c64416_g1_i1	3.53972	0.599397	6.76163e-09	5.94293e-07
c45302_g1_i21	3.28917	1.26719	6.79216e-09	5.96621e-07
c29364_g1_i1	-3.69004	0.777039	6.83618e-09	5.99773e-07
c42902_g2_i1	3.50614	0.742947	6.83618e-09	5.99773e-07
c43138_g3_i1	4.62108	-0.431653	6.94643e-09	6.07638e-07
c32884_g1_i2	4.61295	-0.459396	6.94643e-09	6.07638e-07
c26294_g1_i1	4.6096	-0.465654	6.94643e-09	6.07638e-07
c22481_g1_i1	4.6047	-0.461725	6.94643e-09	6.07638e-07
c36519_g1_i3	4.60097	-0.440355	6.94643e-09	6.07638e-07
c46149_g2_i3	-4.15219	0.272022	6.95342e-09	6.07888e-07
c44535_g2_i3	-4.5048	-0.0796292	6.97865e-09	6.0865e-07
c43397_g1_i4	4.23993	-0.140693	6.97865e-09	6.0865e-07
c43169_g1_i4	4.02081	-0.122189	6.97865e-09	6.0865e-07
c42598_g1_i2	3.99135	-0.139747	6.97865e-09	6.0865e-07
c46290_g3_i4	3.92291	0.00178761	7.11802e-09	6.20438e-07
c46379_g1_i7	-3.15367	1.96243	7.33633e-09	6.39089e-07
c39401_g1_i1	3.67273	0.408825	7.34872e-09	6.39412e-07
c41271_g3_i2	3.58101	0.425273	7.34872e-09	6.39412e-07
c8801_g1_i1	7.63901	-0.931707	7.63757e-09	6.59871e-07
c45568_g2_i11	7.63413	-0.947385	7.63757e-09	6.59871e-07
c45230_g1_i5	7.63404	-0.96022	7.63757e-09	6.59871e-07
c21002_g1_i1	7.63176	-0.942835	7.63757e-09	6.59871e-07
c43267_g1_i5	7.63163	-0.955454	7.63757e-09	6.59871e-07
c46618_g1_i1	7.63163	-0.955454	7.63757e-09	6.59871e-07
c34515_g4_i1	7.62672	-0.958884	7.63757e-09	6.59871e-07
c46560_g4_i3	7.61919	-0.970612	7.63757e-09	6.59871e-07
c385_g1_i1	7.61919	-0.970612	7.63757e-09	6.59871e-07
c44352_g1_i2	7.61196	-0.969174	7.63757e-09	6.59871e-07
c45947_g5_i2	7.60972	-0.964367	7.63757e-09	6.59871e-07
c46036_g2_i8	7.60925	-0.977542	7.63757e-09	6.59871e-07
c41145_g2_i2	3.49918	0.790023	7.82878e-09	6.75995e-07
c44895_g1_i5	4.39304	-0.300502	7.83955e-09	6.76132e-07
c44229_g3_i12	4.3514	-0.299213	7.83955e-09	6.76132e-07
c49289_g1_i1	-3.71381	0.466991	8.24919e-09	7.11046e-07
c45558_g1_i3	3.13777	1.73983	8.25556e-09	7.11052e-07
c45935_g3_i1	4.89098	-0.683465	8.2589e-09	7.11052e-07
c43794_g6_i2	4.58966	-0.47654	8.47162e-09	7.28515e-07
c19910_g1_i1	4.57834	-0.488678	8.47162e-09	7.28515e-07
c3622_g1_i1	-3.97716	0.345491	8.64415e-09	7.42485e-07
c44543_g2_i8	3.63111	0.312925	8.64415e-09	7.42485e-07
c46722_g4_i2	-3.73758	0.682181	8.71926e-09	7.48501e-07
c33634_g1_i1	-3.77	0.534815	8.77593e-09	7.52926e-07
c19818_g1_i1	3.34148	1.23936	8.88009e-09	7.6142e-07
c40138_g1_i1	3.74186	0.20916	9.03132e-09	7.73937e-07
c41848_g7_i3	-3.16097	1.78871	9.17476e-09	7.85772e-07
c40173_g1_i1	-2.86128	4.97215	9.20703e-09	7.88078e-07
c46481_g1_i11	-3.17694	1.81507	9.24381e-09	7.90767e-07
c42004_g1_i1	-3.85715	0.435296	9.26604e-09	7.92209e-07
c45346_g3_i1	-4.03947	0.145235	9.3785e-09	7.99557e-07
c45973_g5_i2	4.37629	-0.316187	9.38454e-09	7.99557e-07
c40575_g1_i1	4.37527	-0.313784	9.38454e-09	7.99557e-07
c46903_g2_i1	4.36913	-0.321537	9.38454e-09	7.99557e-07
c40188_g1_i4	4.0768	-0.304316	9.38454e-09	7.99557e-07
c33327_g1_i1	4.07422	-0.309341	9.38454e-09	7.99557e-07
c32137_g2_i1	-2.8556	4.66983	9.58657e-09	8.1593e-07
c46568_g4_i1	3.17832	1.50049	9.58778e-09	8.1593e-07
c2164_g1_i1	-4.19856	0.0229148	9.62897e-09	8.1849e-07
c32905_g1_i2	3.91632	-0.00893385	9.62897e-09	8.1849e-07
c25635_g1_i1	-4.45121	-0.113051	9.68517e-09	8.22319e-07
c11911_g1_i1	-4.44778	-0.111313	9.68517e-09	8.22319e-07
c42752_g2_i2	2.944	3.26923	9.72388e-09	8.25131e-07
c45476_g1_i4	3.00301	2.46035	9.93404e-09	8.39383e-07
c31140_g1_i1	7.60752	-0.959652	9.94879e-09	8.39383e-07
c63383_g1_i1	7.59929	-0.984473	9.94879e-09	8.39383e-07
c30184_g1_i1	7.59929	-0.984473	9.94879e-09	8.39383e-07
c64541_g1_i1	7.59431	-0.987938	9.94879e-09	8.39383e-07
c44352_g1_i5	7.58931	-0.991404	9.94879e-09	8.39383e-07
c59373_g1_i1	7.57833	-1.01249	9.94879e-09	8.39383e-07
c43863_g1_i2	7.5773	-0.993189	9.94879e-09	8.39383e-07
c45916_g2_i1	7.5763	-1.00709	9.94879e-09	8.39383e-07
c40128_g1_i3	7.5743	-1.0018	9.94879e-09	8.39383e-07
c45132_g1_i1	4.58408	-0.465769	1.0352e-08	8.71905e-07
c34703_g1_i1	4.5764	-0.471354	1.0352e-08	8.71905e-07
c36506_g1_i2	4.57403	-0.487993	1.0352e-08	8.71905e-07
c43157_g1_i4	3.65203	0.387779	1.04151e-08	8.76718e-07
c45107_g2_i7	3.34186	0.846856	1.05421e-08	8.86899e-07
c45347_g1_i12	-3.13143	1.8355	1.06855e-08	8.98453e-07
c26683_g1_i1	-4.01291	0.134851	1.08052e-08	9.07999e-07
c26647_g1_i2	3.71099	0.286472	1.10768e-08	9.30291e-07
c46870_g3_i1	3.19061	1.32352	1.10851e-08	9.30459e-07
c32709_g1_i2	-4.20174	0.0159445	1.12182e-08	9.40561e-07
c46301_g2_i2	-4.19305	0.0042333	1.12182e-08	9.40561e-07
c32925_g1_i2	-4.83301	-0.268404	1.1252e-08	9.42326e-07
c45526_g1_i1	4.33487	-0.334101	1.1252e-08	9.42326e-07
c59546_g1_i1	-4.42961	-0.120932	1.14325e-08	9.56351e-07
c41632_g2_i10	-4.42922	-0.125596	1.14325e-08	9.56351e-07
c41049_g2_i1	3.12473	1.63847	1.15702e-08	9.67322e-07
c46671_g1_i16	-3.58612	0.664566	1.17723e-08	9.83664e-07
c38416_g1_i1	-2.90342	3.40597	1.19181e-08	9.95277e-07
c31104_g1_i2	3.19318	1.40289	1.19504e-08	9.97411e-07
c46671_g1_i4	-3.52912	0.728022	1.20874e-08	1.00771e-06
c40330_g2_i1	-3.51158	0.725419	1.20874e-08	1.00771e-06
c43658_g3_i1	2.855	4.14677	1.21204e-08	1.00988e-06
c46051_g14_i2	-3.59103	0.504024	1.22397e-08	1.01924e-06
c46740_g2_i2	2.96979	2.24726	1.23082e-08	1.02437e-06
c45652_g3_i5	3.9476	0.0583518	1.24611e-08	1.03652e-06
c46838_g2_i5	3.47332	0.540977	1.26709e-08	1.05254e-06
c42384_g6_i6	3.42536	0.536123	1.26709e-08	1.05254e-06
c43267_g1_i7	4.55467	-0.505994	1.26751e-08	1.05254e-06
c46231_g1_i14	3.15931	1.39793	1.26992e-08	1.05394e-06
c39253_g1_i1	-2.89171	3.11178	1.27471e-08	1.05732e-06
c46165_g2_i2	2.99464	2.06674	1.28116e-08	1.06207e-06
c27160_g1_i1	7.57532	-0.988145	1.30058e-08	1.07034e-06
c39386_g1_i1	7.57532	-0.988145	1.30058e-08	1.07034e-06
c19908_g1_i1	7.57532	-0.988145	1.30058e-08	1.07034e-06
c33819_g1_i1	7.57124	-1.01059	1.30058e-08	1.07034e-06
c45935_g3_i2	7.57124	-1.01059	1.30058e-08	1.07034e-06
c35369_g1_i1	7.56928	-1.00527	1.30058e-08	1.07034e-06
c41524_g1_i5	7.56928	-1.00527	1.30058e-08	1.07034e-06
c41677_g2_i5	7.56618	-1.01409	1.30058e-08	1.07034e-06
c45934_g2_i11	7.56425	-1.00873	1.30058e-08	1.07034e-06
c45678_g2_i8	7.56303	-1.02311	1.30058e-08	1.07034e-06
c20010_g1_i1	7.55465	-1.03589	1.30058e-08	1.07034e-06
c39519_g2_i1	7.54915	-1.01913	1.30058e-08	1.07034e-06
c45578_g6_i1	7.54587	-1.0281	1.30058e-08	1.07034e-06
c60003_g1_i1	-3.46161	0.636945	1.30241e-08	1.07125e-06
c45196_g4_i1	3.30977	1.00274	1.30389e-08	1.07187e-06
c40529_g1_i4	-4.18614	-0.00111966	1.30847e-08	1.07504e-06
c45390_g1_i6	-3.80476	0.409687	1.31848e-08	1.08266e-06
c43680_g1_i1	4.303	-0.341522	1.35132e-08	1.1084e-06
c60373_g1_i1	-4.42242	-0.13677	1.35134e-08	1.1084e-06
c30302_g2_i1	-3.70944	0.49562	1.36914e-08	1.12239e-06
c40592_g1_i1	-2.86309	3.5893	1.41821e-08	1.16197e-06
c20612_g2_i1	-3.31714	1.23237	1.4316e-08	1.17228e-06
c42851_g1_i2	-3.56313	0.643233	1.44161e-08	1.17917e-06
c44120_g2_i1	3.41124	0.620616	1.44161e-08	1.17917e-06
c33982_g1_i1	-2.83691	3.9499	1.45485e-08	1.18933e-06
c43042_g1_i1	3.3335	0.745155	1.48649e-08	1.21453e-06
c28434_g1_i2	-2.88804	2.86026	1.52292e-08	1.24361e-06
c46482_g1_i4	3.24235	1.09519	1.53344e-08	1.2515e-06
c46497_g2_i1	-3.34154	1.17136	1.53431e-08	1.25152e-06
c44463_g1_i1	4.51908	-0.53985	1.55513e-08	1.2657e-06
c37022_g1_i2	4.51857	-0.524429	1.55513e-08	1.2657e-06
c46036_g2_i2	4.50899	-0.526388	1.55513e-08	1.2657e-06
c41339_g1_i6	4.50497	-0.529302	1.55513e-08	1.2657e-06
c42758_g1_i4	-3.76292	0.557608	1.56891e-08	1.27551e-06
c43483_g3_i10	3.44065	0.525748	1.56891e-08	1.27551e-06
c46357_g2_i1	3.1086	1.54221	1.59627e-08	1.29703e-06
c8334_g1_i1	-4.40305	-0.161039	1.5995e-08	1.29894e-06
c45432_g1_i3	-2.93173	2.69163	1.61274e-08	1.30897e-06
c45154_g1_i10	4.30537	-0.375373	1.62557e-08	1.31866e-06
c40959_g1_i2	-3.28867	1.30793	1.63416e-08	1.32491e-06
c42003_g1_i8	3.26746	1.03264	1.65331e-08	1.33969e-06
c31558_g1_i1	3.7413	0.0461789	1.66231e-08	1.34624e-06
c35902_g1_i1	3.61834	0.33984	1.67365e-08	1.35468e-06
c51006_g1_i1	7.54237	-1.01721	1.70645e-08	1.37144e-06
c45497_g8_i2	7.54078	-1.03161	1.70645e-08	1.37144e-06
c27997_g1_i1	7.54078	-1.03161	1.70645e-08	1.37144e-06
c32974_g1_i5	7.53913	-1.04663	1.70645e-08	1.37144e-06
c15220_g1_i1	7.53739	-1.04081	1.70645e-08	1.37144e-06
c42902_g1_i1	7.53739	-1.04081	1.70645e-08	1.37144e-06
c42780_g8_i1	7.53568	-1.03511	1.70645e-08	1.37144e-06
c32152_g1_i3	7.53394	-1.0502	1.70645e-08	1.37144e-06
c39167_g2_i4	7.53225	-1.04435	1.70645e-08	1.37144e-06
c43108_g4_i2	7.5271	-1.04789	1.70645e-08	1.37144e-06
c45810_g2_i1	7.52387	-1.03646	1.70645e-08	1.37144e-06
c47540_g1_i1	7.52036	-1.04562	1.70645e-08	1.37144e-06
c47692_g1_i1	7.51468	-1.07066	1.70645e-08	1.37144e-06
c46446_g3_i1	-3.69208	0.472851	1.71636e-08	1.378e-06
c40664_g1_i1	3.00558	1.95801	1.71649e-08	1.378e-06
c41448_g1_i2	2.9882	2.0099	1.76595e-08	1.41694e-06
c45519_g1_i3	-4.37393	-0.175518	1.89589e-08	1.52037e-06
c14011_g1_i1	4.49879	-0.554552	1.912e-08	1.5283e-06
c41677_g2_i1	4.49879	-0.554552	1.912e-08	1.5283e-06
c42998_g6_i2	4.49879	-0.554552	1.912e-08	1.5283e-06
c43092_g1_i1	4.4928	-0.534159	1.912e-08	1.5283e-06
c46036_g2_i13	4.49063	-0.56044	1.912e-08	1.5283e-06
c2826_g1_i1	4.49063	-0.564563	1.912e-08	1.5283e-06
c45940_g1_i16	-3.67172	0.453801	1.9235e-08	1.53666e-06
c43277_g1_i2	3.43942	0.49772	1.94696e-08	1.55456e-06
c42240_g1_i1	4.30458	-0.372622	1.95879e-08	1.56147e-06
c46664_g4_i1	4.30166	-0.378101	1.95879e-08	1.56147e-06
c46656_g1_i6	4.29576	-0.389248	1.95879e-08	1.56147e-06
c41151_g1_i1	2.9314	2.58961	1.98029e-08	1.57776e-06
c40818_g1_i1	-2.89043	2.7234	1.99633e-08	1.58968e-06
c33627_g1_i1	-4.04576	0.17635	2.01989e-08	1.6067e-06
c43267_g1_i9	-3.80836	0.186735	2.01989e-08	1.6067e-06
c29528_g1_i2	4.80397	-0.759979	2.07649e-08	1.65083e-06
c40673_g3_i5	-4.1104	-0.055507	2.09097e-08	1.65876e-06
c46543_g2_i2	3.9987	-0.108901	2.09097e-08	1.65876e-06
c37472_g1_i1	3.96976	-0.100522	2.09097e-08	1.65876e-06
c44684_g1_i2	3.81112	-0.0969928	2.09097e-08	1.65876e-06
c33947_g1_i2	3.014	2.07252	2.09964e-08	1.66475e-06
c45882_g2_i1	2.89623	2.41643	2.11311e-08	1.67453e-06
c45040_g2_i17	-2.99025	1.9616	2.11782e-08	1.67736e-06
c45343_g2_i8	-3.42364	0.868914	2.13747e-08	1.69201e-06
c38415_g1_i1	-2.86106	3.3672	2.14485e-08	1.69694e-06
c46671_g2_i1	-3.29767	1.24167	2.14988e-08	1.70001e-06
c45369_g5_i4	3.48772	0.485159	2.17072e-08	1.71557e-06
c32239_g1_i1	-3.1502	1.37298	2.21244e-08	1.7476e-06
c46219_g1_i18	-4.22312	0.0540264	2.2266e-08	1.75785e-06
c37313_g1_i2	7.51011	-1.05262	2.24745e-08	1.76247e-06
c26112_g1_i1	7.50864	-1.04686	2.24745e-08	1.76247e-06
c42719_g2_i2	7.49746	-1.07525	2.24745e-08	1.76247e-06
c46313_g3_i1	7.49746	-1.07525	2.24745e-08	1.76247e-06
c28145_g1_i2	7.49222	-1.07883	2.24745e-08	1.76247e-06
c36911_g2_i1	7.49222	-1.07883	2.24745e-08	1.76247e-06
c42129_g5_i1	7.49222	-1.07883	2.24745e-08	1.76247e-06
c26096_g1_i2	7.4883	-1.08876	2.24745e-08	1.76247e-06
c37642_g1_i2	7.47771	-1.09599	2.24745e-08	1.76247e-06
c39333_g1_i4	7.47771	-1.09599	2.24745e-08	1.76247e-06
c46588_g5_i1	-4.37054	-0.188945	2.2504e-08	1.76247e-06
c60152_g1_i1	-4.35167	-0.194082	2.2504e-08	1.76247e-06
c45964_g1_i7	4.09457	-0.253931	2.2504e-08	1.76247e-06
c41615_g1_i3	3.88382	-0.246448	2.2504e-08	1.76247e-06
c45847_g1_i5	3.87487	-0.229667	2.2504e-08	1.76247e-06
c39744_g1_i1	-2.79709	3.94083	2.27306e-08	1.77928e-06
c32166_g1_i2	3.31482	0.832269	2.33242e-08	1.82477e-06
c46365_g2_i2	3.03509	1.64993	2.35467e-08	1.83912e-06
c45443_g1_i3	4.48246	-0.566332	2.35576e-08	1.83912e-06
c43157_g1_i5	4.46036	-0.565527	2.35576e-08	1.83912e-06
c22568_g1_i1	4.44779	-0.582862	2.35576e-08	1.83912e-06
c45731_g5_i1	4.26285	-0.393937	2.36437e-08	1.84389e-06
c36126_g1_i5	3.97869	-0.396163	2.36437e-08	1.84389e-06
c33043_g1_i1	3.63051	0.304776	2.40616e-08	1.8755e-06
c43990_g2_i10	3.43295	0.555025	2.41348e-08	1.8802e-06
c24010_g1_i1	-4.10561	-0.0578425	2.4505e-08	1.90803e-06
c46661_g4_i1	-3.15835	1.36321	2.50801e-08	1.95179e-06
c42357_g2_i1	3.25027	0.885933	2.50938e-08	1.95182e-06
c46366_g4_i5	3.17266	1.10588	2.54692e-08	1.97997e-06
c62713_g1_i1	-3.91425	0.0466483	2.58101e-08	2.00512e-06
c46048_g3_i1	-3.01471	1.96383	2.58199e-08	2.00512e-06
c44517_g4_i8	-3.4922	0.72442	2.61753e-08	2.03165e-06
c43253_g4_i1	4.76607	-0.791774	2.63249e-08	2.04111e-06
c34716_g1_i1	4.76584	-0.776636	2.63249e-08	2.04111e-06
c46500_g4_i2	-3.4298	0.659514	2.65045e-08	2.05396e-06
c46714_g4_i3	-4.35303	-0.205444	2.67506e-08	2.06759e-06
c41632_g2_i9	-4.33993	-0.203022	2.67506e-08	2.06759e-06
c17614_g1_i2	-4.33304	-0.209861	2.67506e-08	2.06759e-06
c44998_g2_i7	4.09107	-0.256536	2.67506e-08	2.06759e-06
c36612_g2_i1	3.865	-0.266254	2.67506e-08	2.06759e-06
c23980_g1_i1	2.77028	4.2526	2.68554e-08	2.07461e-06
c34935_g1_i2	-3.45464	0.526129	2.70301e-08	2.08701e-06
c41435_g1_i2	-3.63608	0.433695	2.71767e-08	2.09723e-06
c45558_g1_i4	3.2075	0.879532	2.73086e-08	2.10631e-06
c39123_g1_i1	-2.81175	3.33603	2.75299e-08	2.12226e-06
c45973_g2_i3	3.2086	1.03886	2.79495e-08	2.15348e-06
c44721_g3_i9	2.75862	4.40219	2.80739e-08	2.16194e-06
c37629_g2_i2	-4.73163	-0.350621	2.85893e-08	2.19818e-06
c38484_g1_i4	4.25811	-0.416932	2.85893e-08	2.19818e-06
c35178_g1_i4	4.21275	-0.421345	2.85893e-08	2.19818e-06
c40844_g1_i5	4.46163	-0.58967	2.9088e-08	2.23188e-06
c30331_g1_i1	4.45815	-0.575627	2.9088e-08	2.23188e-06
c41693_g1_i9	4.45746	-0.592664	2.9088e-08	2.23188e-06
c45129_g2_i4	4.44347	-0.590208	2.9088e-08	2.23188e-06
c63910_g1_i1	7.47648	-1.08956	2.97147e-08	2.26815e-06
c46380_g4_i5	7.47648	-1.08956	2.97147e-08	2.26815e-06
c40128_g1_i2	7.47648	-1.08956	2.97147e-08	2.26815e-06
c26876_g1_i1	7.47408	-1.07713	2.97147e-08	2.26815e-06
c14847_g1_i1	7.4724	-1.09961	2.97147e-08	2.26815e-06
c45678_g2_i7	7.46595	-1.09672	2.97147e-08	2.26815e-06
c33758_g1_i2	7.45644	-1.11046	2.97147e-08	2.26815e-06
c24383_g2_i1	7.45644	-1.11046	2.97147e-08	2.26815e-06
c26490_g1_i2	7.45212	-1.12086	2.97147e-08	2.26815e-06
c37210_g1_i3	7.44577	-1.1177	2.97147e-08	2.26815e-06
c46647_g1_i7	3.86482	-0.0134581	2.99501e-08	2.28375e-06
c45028_g3_i11	3.69065	-0.0191352	2.99501e-08	2.28375e-06
c45131_g1_i2	-2.83097	2.86031	3.01435e-08	2.29731e-06
c46394_g3_i2	-3.29779	1.06435	3.01645e-08	2.29772e-06
c15140_g1_i1	-3.25351	1.2115	3.03201e-08	2.30838e-06
c40673_g3_i2	-3.98599	0.139039	3.0575e-08	2.32659e-06
c39227_g2_i1	3.49519	0.186151	3.08031e-08	2.34274e-06
c46290_g1_i1	2.9587	1.84869	3.08289e-08	2.34349e-06
c42740_g4_i1	-3.42641	0.779964	3.10378e-08	2.35815e-06
c45400_g1_i17	2.98221	1.75521	3.11255e-08	2.3636e-06
c43115_g5_i2	-4.3393	-0.212668	3.18452e-08	2.41328e-06
c44352_g5_i1	-4.33824	-0.218301	3.18452e-08	2.41328e-06
c46572_g1_i17	-4.31323	-0.224894	3.18452e-08	2.41328e-06
c45287_g1_i2	3.84584	-0.256735	3.18452e-08	2.41328e-06
c22477_g1_i1	-3.5266	0.630458	3.24053e-08	2.45446e-06
c43169_g1_i11	4.74131	-0.814374	3.34682e-08	2.53366e-06
c40965_g1_i1	2.92365	2.03502	3.35266e-08	2.53679e-06
c44755_g2_i4	-4.07679	-0.0945471	3.37816e-08	2.55346e-06
c45764_g5_i9	3.74713	-0.130462	3.37816e-08	2.55346e-06
c27626_g1_i1	-3.23317	1.10399	3.42159e-08	2.58496e-06
c35695_g1_i3	4.22527	-0.451669	3.4631e-08	2.61498e-06
c44592_g1_i6	-3.89045	0.0216368	3.47917e-08	2.62501e-06
c46702_g1_i3	-3.68955	0.323612	3.48173e-08	2.62501e-06
c44041_g3_i10	3.46131	0.282249	3.48173e-08	2.62501e-06
c45569_g1_i3	3.5546	0.178255	3.51312e-08	2.64732e-06
c14538_g1_i1	-3.98	0.12713	3.51714e-08	2.64765e-06
c45552_g3_i1	3.74383	0.0763524	3.51714e-08	2.64765e-06
c31269_g2_i1	-2.99588	1.69497	3.57752e-08	2.69172e-06
c36519_g1_i5	4.43656	-0.607648	3.59964e-08	2.70561e-06
c7228_g1_i1	4.43628	-0.612162	3.59964e-08	2.70561e-06
c46581_g5_i5	-4.31529	-0.237346	3.79668e-08	2.84914e-06
c45279_g2_i1	-4.30855	-0.237514	3.79668e-08	2.84914e-06
c11078_g2_i1	-4.29416	-0.240962	3.79668e-08	2.84914e-06
c46530_g1_i1	3.16493	1.01986	3.79834e-08	2.84914e-06
c43084_g1_i3	-2.71033	5.2786	3.80535e-08	2.85295e-06
c4905_g1_i1	3.18464	0.849089	3.8436e-08	2.88016e-06
c37782_g2_i1	-3.59774	0.381287	3.86226e-08	2.89267e-06
c42418_g2_i3	-2.79789	3.12797	3.88142e-08	2.90554e-06
c43757_g1_i7	3.07375	1.21085	3.88716e-08	2.90837e-06
c46235_g1_i7	-2.83406	2.7147	3.9085e-08	2.92285e-06
c43470_g1_i2	-2.80594	2.82208	3.92666e-08	2.92596e-06
c37578_g1_i2	7.44915	-1.10097	3.94442e-08	2.92596e-06
c39386_g2_i1	7.44915	-1.10097	3.94442e-08	2.92596e-06
c25485_g1_i1	7.44391	-1.1045	3.94442e-08	2.92596e-06
c30299_g1_i2	7.44134	-1.12818	3.94442e-08	2.92596e-06
c44352_g4_i1	7.44043	-1.12131	3.94442e-08	2.92596e-06
c23480_g1_i2	7.43508	-1.12493	3.94442e-08	2.92596e-06
c31801_g1_i3	7.43053	-1.13549	3.94442e-08	2.92596e-06
c45735_g2_i12	7.42973	-1.12854	3.94442e-08	2.92596e-06
c45568_g2_i10	7.42973	-1.12854	3.94442e-08	2.92596e-06
c52218_g1_i1	7.42668	-1.15365	3.94442e-08	2.92596e-06
c45627_g1_i1	7.42362	-1.12533	3.94442e-08	2.92596e-06
c41506_g7_i4	7.4197	-1.14281	3.94442e-08	2.92596e-06
c34677_g1_i1	7.419	-1.13577	3.94442e-08	2.92596e-06
c31365_g1_i3	7.41428	-1.14647	3.94442e-08	2.92596e-06
c34683_g1_i3	7.40885	-1.15012	3.94442e-08	2.92596e-06
c45980_g3_i3	-3.02464	1.81152	3.94966e-08	2.92837e-06
c38556_g1_i1	-4.04689	-0.106891	3.9739e-08	2.94338e-06
c43577_g1_i1	-4.04467	-0.105776	3.9739e-08	2.94338e-06
c41350_g1_i1	-3.16936	1.19261	4.00844e-08	2.96722e-06
c25582_g1_i1	3.46332	0.176187	4.0101e-08	2.96722e-06
c51406_g1_i1	-3.45812	0.553061	4.0938e-08	3.02762e-06
c46095_g7_i1	-3.19704	1.13748	4.1395e-08	3.05836e-06
c37149_g2_i1	3.09854	1.10615	4.1395e-08	3.05836e-06
c40074_g1_i3	2.82477	2.52877	4.18166e-08	3.08795e-06
c46541_g1_i1	4.21405	-0.463553	4.20257e-08	3.10029e-06
c43115_g6_i2	4.17125	-0.4587	4.20257e-08	3.10029e-06
c40673_g2_i1	-3.51747	0.468708	4.22088e-08	3.11068e-06
[truncated: 63,536 more rows]

## Sheet: IT2T
Identifier	logFC	logCPM	PValue	FDR
c28442_g1_i1	-18.7402	12.8817	1.07397e-12	8.227e-08
c40729_g1_i1	-18.7237	12.8652	1.10517e-12	8.227e-08
c46749_g2_i1	-16.8085	10.95	3.05327e-11	1.51526e-06
c46749_g1_i1	-16.2704	10.412	7.75616e-11	2.88688e-06
c40116_g1_i2	-10.8975	5.94624	4.00288e-07	0.0117909
c46122_g1_i2	10.806	5.37746	4.778e-07	0.0117909
c36683_g2_i2	10.7197	5.2914	5.54373e-07	0.0117909
c31070_g1_i3	-10.9653	5.10966	7.57798e-07	0.0130017
c36683_g2_i1	10.4571	5.02959	8.72969e-07	0.0130017
c36683_g2_i3	10.4504	5.02293	8.82543e-07	0.0130017
c42842_g1_i1	10.4021	4.97473	9.60618e-07	0.0130017
c40116_g1_i1	-10.5442	4.68946	1.57126e-06	0.0194944
c37482_g1_i1	-10.4582	4.60371	1.82023e-06	0.0194991
c15726_g1_i1	10.0278	4.60187	1.83359e-06	0.0194991
c66703_g1_i1	9.90709	4.4817	2.25742e-06	0.0224059
c45212_g1_i7	-9.80209	4.85304	2.65856e-06	0.0228285
c31070_g1_i1	-10.2389	4.38512	2.6609e-06	0.0228285
c43436_g2_i1	9.76569	4.34099	2.88215e-06	0.0228285
c40116_g1_i3	-10.1288	4.27535	3.21685e-06	0.0228285
c45212_g1_i9	-9.65523	4.70662	3.42566e-06	0.0228285
c40116_g1_i4	-10.0761	4.22285	3.52342e-06	0.0228285
c46521_g3_i4	-9.63886	4.69031	3.52666e-06	0.0228285
c37363_g1_i2	-9.0869	4.69115	3.52666e-06	0.0228285
c41506_g7_i1	-9.55162	4.60336	4.09978e-06	0.0254326
c42137_g2_i2	9.52745	4.10407	4.34978e-06	0.0259041
c31579_g2_i2	-9.92716	4.0745	4.55905e-06	0.0259522
c31579_g2_i1	-9.90901	4.05643	4.70647e-06	0.0259522
c31213_g1_i1	-9.8147	3.96252	5.53775e-06	0.0284447
c15422_g1_i2	9.37773	3.95529	5.61741e-06	0.0284447
c45129_g3_i1	9.36641	3.94405	5.73166e-06	0.0284447
c31872_g1_i1	-9.32488	4.37746	6.05846e-06	0.0290966
c32258_g1_i1	-9.70118	3.84953	6.73304e-06	0.0313259
c42842_g6_i1	9.24811	3.82657	7.03237e-06	0.0313807
c31213_g1_i2	9.23728	3.81582	7.16637e-06	0.0313807
c42137_g2_i1	9.12428	3.70368	8.69736e-06	0.0369966
c37363_g1_i3	-8.4658	4.78131	8.9566e-06	0.037041
c34195_g1_i1	-9.50253	3.65189	9.48596e-06	0.0381699
c31983_g1_i2	9.03599	3.61612	1.01171e-05	0.0391653
c30848_g1_i2	-9.43312	3.58287	1.06888e-05	0.0391653
c26766_g1_i3	-9.39713	3.54708	1.13498e-05	0.0391653
c42842_g6_i3	8.96088	3.54165	1.15239e-05	0.0391653
c45469_g1_i2	-9.38142	3.53146	1.1657e-05	0.0391653
c46005_g1_i3	8.95144	3.5323	1.17019e-05	0.0391653
c54834_g1_i1	8.94765	3.52854	1.17923e-05	0.0391653
c44089_g6_i3	-9.3735	3.52359	1.18378e-05	0.0391653
c32944_g2_i1	8.92277	3.50388	1.23074e-05	0.0398337
c31579_g2_i3	-9.30854	3.45903	1.32207e-05	0.041159
c24601_g1_i1	8.87566	3.45721	1.3328e-05	0.041159
c35073_g1_i1	8.86766	3.44929	1.35462e-05	0.041159
c44501_g3_i2	8.81245	3.39461	1.49036e-05	0.0442529
c39725_g2_i1	-9.22886	3.37986	1.5159e-05	0.0442529
c43794_g9_i1	8.69978	3.28308	1.80859e-05	0.051782
c15844_g1_i1	8.66787	3.25152	1.91178e-05	0.0537037
c24601_g1_i2	8.62816	3.21224	2.04289e-05	0.054136
c44049_g3_i5	-8.61647	3.67272	2.05053e-05	0.054136
c38484_g2_i4	-9.04833	3.20059	2.07262e-05	0.054136
c52202_g1_i1	8.62104	3.2052	2.07262e-05	0.054136
c30965_g1_i2	-8.58996	3.64639	2.14622e-05	0.0550919
c46631_g1_i1	8.58	3.16463	2.21966e-05	0.0555431
c44049_g3_i4	-8.56047	3.6171	2.2564e-05	0.0555431
c14532_g1_i1	-8.99428	3.14695	2.27571e-05	0.0555431
c24601_g1_i3	8.53271	3.11788	2.40622e-05	0.0577811
c26766_g1_i2	-8.93095	3.08412	2.53413e-05	0.0592607
c43444_g1_i2	8.49943	3.08501	2.54745e-05	0.0592607
c45710_g9_i4	8.49164	3.07731	2.58797e-05	0.0592773
c58972_g1_i1	8.44669	3.03292	2.78954e-05	0.0626664
c28983_g1_i1	8.44131	3.0276	2.82012e-05	0.0626664
c44049_g3_i9	-8.4225	3.48011	2.86442e-05	0.0627149
c45710_g9_i3	8.38074	2.96782	3.11767e-05	0.0672703
c45286_g6_i1	-8.78735	2.94175	3.2453e-05	0.0690238
c43436_g1_i1	8.31164	2.89965	3.52343e-05	0.0738839
c66670_g1_i1	8.28184	2.87026	3.69754e-05	0.0755652
c44651_g1_i2	8.27581	2.86431	3.74294e-05	0.0755652
c43533_g5_i2	-8.68444	2.83979	3.85992e-05	0.0755652
c45710_g7_i1	8.25448	2.84329	3.88393e-05	0.0755652
c45710_g8_i3	8.25448	2.84329	3.88393e-05	0.0755652
c58906_g1_i1	8.25141	2.84027	3.90814e-05	0.0755652
c37363_g1_i1	-7.53653	4.68564	3.98657e-05	0.0760934
c46497_g4_i4	8.21718	2.80653	4.13594e-05	0.0774631
c30848_g1_i1	-8.64112	2.7969	4.16239e-05	0.0774631
c33519_g1_i1	-8.60551	2.76165	4.41145e-05	0.0810846
c43444_g1_i1	8.14287	2.73334	4.68189e-05	0.0850059
c38484_g2_i2	-8.55039	2.70709	4.87523e-05	0.0864089
c44651_g1_i3	8.11948	2.71031	4.87523e-05	0.0864089
c45867_g1_i1	-7.43575	3.75829	5.26838e-05	0.0908873
c20939_g1_i2	-8.06118	3.12187	5.31991e-05	0.0908873
c32258_g1_i2	-8.49794	2.65521	5.33431e-05	0.0908873
c45212_g1_i6	-8.49307	2.6504	5.3721e-05	0.0908873
c38593_g1_i1	8.05751	2.64934	5.4488e-05	0.0911492
c46767_g5_i1	8.03982	2.63194	5.60687e-05	0.0927513
c227_g1_i2	7.24351	4.86814	5.70106e-05	0.0932732
c45264_g2_i3	-8.44854	2.60636	5.77144e-05	0.0933982
c44180_g4_i1	7.53259	3.05238	6.06218e-05	0.0956357
c43533_g4_i2	7.98908	2.58206	6.12147e-05	0.0956357
c44883_g6_i1	-8.40259	2.56094	6.26041e-05	0.0956357
c38484_g2_i3	-8.3974	2.55581	6.3077e-05	0.0956357
c10425_g1_i2	7.97052	2.56382	6.3077e-05	0.0956357
c10705_g1_i1	7.95172	2.54534	6.50196e-05	0.0956357
c16111_g1_i2	-8.37642	2.53508	6.55183e-05	0.0956357
c44883_g6_i2	-8.37113	2.52985	6.60224e-05	0.0956357
c41448_g1_i4	-7.93281	2.99479	6.61535e-05	0.0956357
c31579_g1_i2	-8.35513	2.51405	6.8094e-05	0.0956357
c45867_g3_i2	7.92498	2.51907	6.8094e-05	0.0956357
c31983_g1_i1	-7.09567	4.97478	6.81396e-05	0.0956357
c32944_g2_i2	7.91724	2.51148	6.9164e-05	0.0956357
c42673_g7_i6	7.91724	2.51148	6.9164e-05	0.0956357
c30538_g1_i1	7.52157	3.59791	6.94927e-05	0.0956357
c45212_g1_i8	-7.34983	2.96689	6.99755e-05	0.0956357
c28892_g1_i2	-8.33353	2.4927	7.02577e-05	0.0956357
c46631_g1_i3	7.90165	2.49617	7.08137e-05	0.0956357
c323_g1_i1	-8.3226	2.48191	7.19442e-05	0.0956357
c27787_g1_i1	-8.3226	2.48191	7.19442e-05	0.0956357
c31808_g2_i1	7.87396	2.46898	7.42823e-05	0.0978698
c20939_g1_i1	-8.27239	2.43233	7.79935e-05	0.100972
c33453_g1_i2	7.84572	2.44127	7.79935e-05	0.100972
c42445_g5_i1	7.82521	2.42115	8.06133e-05	0.10258
c43721_g4_i2	7.82521	2.42115	8.06133e-05	0.10258
c45764_g6_i3	7.81276	2.40894	8.26597e-05	0.103435
c45264_g2_i4	-8.23209	2.39255	8.40645e-05	0.103435
c33453_g1_i1	7.8002	2.39662	8.40645e-05	0.103435
c11648_g1_i1	7.8002	2.39662	8.40645e-05	0.103435
c45710_g8_i1	7.78753	2.3842	8.62353e-05	0.104632
c43078_g2_i1	7.78328	2.38004	8.69763e-05	0.104632
c17860_g1_i2	7.77475	2.37167	8.77262e-05	0.104632
c39181_g1_i1	7.76616	2.36326	8.92535e-05	0.104632
c45106_g5_i1	7.76616	2.36326	8.92535e-05	0.104632
c43533_g4_i3	7.76616	2.36326	8.92535e-05	0.104632
c34479_g1_i1	7.75753	2.3548	9.08183e-05	0.104816
c45264_g6_i1	7.75753	2.3548	9.08183e-05	0.104816
c46099_g1_i9	7.74884	2.34629	9.16152e-05	0.104922
c37745_g2_i1	7.73571	2.33342	9.40652e-05	0.106905
c44151_g5_i2	7.33388	3.41262	9.60762e-05	0.108364
c43660_g2_i1	-7.70022	2.76486	9.83347e-05	0.108471
c14721_g1_i1	7.70909	2.30735	9.83569e-05	0.108471
c38593_g1_i2	7.70909	2.30735	9.83569e-05	0.108471
c46148_g7_i1	7.68652	2.28525	0.00010199	0.111044
c45264_g2_i1	-8.11032	2.27246	0.000102928	0.111044
c27901_g1_i2	7.68197	2.28079	0.000102928	0.111044
c43068_g1_i9	-8.09756	2.25988	0.000105814	0.113337
c46366_g8_i1	-8.08469	2.24719	0.000107802	0.114641
c16111_g1_i1	-8.0717	2.23439	0.000109842	0.115982
c44258_g3_i2	7.62614	2.22616	0.000113005	0.117653
c32413_g2_i1	7.62614	2.22616	0.000113005	0.117653
c44271_g1_i8	-6.88435	4.03951	0.000121668	0.124421
c43533_g1_i5	-8.01174	2.17534	0.000122089	0.124421
c31579_g1_i1	-8.01174	2.17534	0.000122089	0.124421
c45264_g2_i2	-8.00493	2.16863	0.000123296	0.124421
c45867_g3_i1	7.57299	2.1742	0.000124519	0.124421
c36890_g1_i1	7.57299	2.1742	0.000124519	0.124421
c45106_g1_i9	-6.9963	2.61844	0.000127587	0.125625
c11648_g2_i1	7.09177	2.61923	0.000128513	0.125625
c45308_g4_i2	-7.97733	2.14146	0.000129587	0.125625
c44344_g5_i1	-7.53821	2.60498	0.000130394	0.125625
c19544_g1_i2	-7.97034	2.13458	0.000130899	0.125625
c46416_g2_i2	-7.97034	2.13458	0.000130899	0.125625
c227_g1_i1	7.14893	3.23035	0.000131631	0.125625
c44463_g3_i3	7.52801	2.13025	0.000133579	0.126672
c45129_g3_i4	7.52292	2.12528	0.000134948	0.127161
c37745_g2_i2	7.05156	2.57983	0.00013729	0.127378
c43533_g5_i3	-7.94207	2.10676	0.000137746	0.127378
c19544_g1_i1	-7.94207	2.10676	0.000137746	0.127378
c42998_g7_i5	7.49202	2.09511	0.000142097	0.13059
c46148_g10_i2	-7.91323	2.07839	0.00014359	0.131153
c45522_g2_i4	7.47105	2.07464	0.000148203	0.134541
c46572_g1_i7	7.45511	2.0591	0.000151394	0.135927
c30667_g2_i1	7.06428	3.14704	0.000151556	0.135927
c45212_g1_i1	6.97544	2.50532	0.000156311	0.138243
c15881_g1_i1	7.43359	2.03811	0.000158072	0.138243
c31808_g3_i1	7.42816	2.03281	0.000158072	0.138243
c45526_g7_i2	-6.87082	2.49508	0.000158787	0.138243
c41535_g2_i1	-7.41181	2.4804	0.000161318	0.138243
c38484_g2_i1	-6.85985	2.48431	0.000161318	0.138243
c28096_g1_i2	-7.84615	2.01244	0.000161566	0.138243
c44258_g3_i3	7.41724	2.02216	0.000161566	0.138243
c42129_g1_i7	-7.8385	2.00492	0.000163354	0.138931
c46521_g3_i5	-7.83081	1.99736	0.000165169	0.138931
c44638_g4_i1	7.40623	2.01144	0.000165169	0.138931
c46148_g10_i1	-7.82308	1.98977	0.000168886	0.14047
c43855_g6_i12	-7.82308	1.98977	0.000168886	0.14047
c42998_g7_i3	-7.80749	1.97445	0.000172721	0.140515
c43068_g2_i2	-7.80749	1.97445	0.000172721	0.140515
c43533_g5_i8	-7.79963	1.96673	0.000174684	0.140515
c21239_g1_i1	-6.44783	4.4262	0.000176034	0.140515
c43800_g2_i11	7.36703	1.97324	0.000176679	0.140515
c42497_g3_i1	6.42147	5.04458	0.000178296	0.140515
c42359_g2_i1	7.36134	1.9677	0.000178705	0.140515
c46691_g2_i5	7.35563	1.96214	0.000178705	0.140515
c6433_g2_i2	7.35563	1.96214	0.000178705	0.140515
c44902_g11_i2	-7.78379	1.95117	0.000180765	0.140515
c39519_g3_i2	-7.78379	1.95117	0.000180765	0.140515
c42384_g3_i2	7.3499	1.95656	0.000180765	0.140515
c45212_g1_i10	-7.33262	2.40244	0.000183763	0.140515
c46526_g1_i1	-6.7012	3.03285	0.000184669	0.140515
c45264_g2_i5	-7.76777	1.93544	0.000184985	0.140515
c44180_g3_i4	-7.76777	1.93544	0.000184985	0.140515
c13734_g1_i1	7.33837	1.94533	0.000184985	0.140515
c36585_g1_i1	7.33256	1.93968	0.000187146	0.140721
c6433_g2_i1	7.33256	1.93968	0.000187146	0.140721
c48758_g1_i1	7.32089	1.92832	0.000189343	0.140949
c41867_g1_i3	7.32089	1.92832	0.000189343	0.140949
c45725_g6_i1	7.30912	1.91686	0.000193847	0.142873
c43406_g2_i1	7.30912	1.91686	0.000193847	0.142873
c13608_g1_i1	7.3032	1.9111	0.000196156	0.143862
c34378_g1_i1	6.47294	4.25666	0.000197939	0.144459
c46717_g3_i2	6.8274	2.36067	0.000201808	0.145014
c43714_g2_i1	-7.71025	1.87899	0.000203316	0.145014
c42795_g2_i1	-7.71025	1.87899	0.000203316	0.145014
c42917_g1_i1	7.27927	1.88783	0.000203316	0.145014
c42591_g1_i3	6.81871	2.35219	0.00020357	0.145014
c46505_g1_i3	7.27322	1.88195	0.000205784	0.145893
c43533_g5_i4	-7.25497	2.32606	0.000210836	0.148496
c43800_g2_i15	-6.69686	2.32438	0.00021271	0.148496
c66627_g1_i1	-7.68488	1.8541	0.000213446	0.148496
c30230_g1_i1	-7.68488	1.8541	0.000213446	0.148496
c51672_g1_i1	6.79233	2.32645	0.000214606	0.148609
c43800_g2_i16	7.24261	1.85219	0.000216088	0.148943
c45710_g5_i1	6.25568	6.31827	0.000218701	0.149747
c33090_g2_i1	6.77448	2.30904	0.00022044	0.149747
c27562_g1_i2	-7.65906	1.82878	0.000221512	0.149747
c46730_g2_i1	-6.62288	2.64636	0.000221807	0.149747
c40657_g1_i1	-7.65035	1.82024	0.000224296	0.149747
c42842_g5_i3	7.22392	1.83404	0.000224296	0.149747
c29013_g1_i1	7.22392	1.83404	0.000224296	0.149747
c12967_g1_i1	6.40488	3.68413	0.00022601	0.150218
c43533_g1_i4	-7.64158	1.81165	0.000230012	0.15174
c46172_g7_i1	-7.19866	2.27072	0.000230668	0.15174
c44610_g1_i1	-6.18692	8.55797	0.000231358	0.15174
c22334_g1_i2	7.20499	1.81565	0.000232946	0.152112
c41373_g1_i4	-6.50068	3.66089	0.000233987	0.152125
c30667_g2_i2	6.79682	2.88437	0.000238594	0.154018
c29013_g1_i3	7.18581	1.79703	0.000238975	0.154018
c43533_g1_i6	-7.60598	1.77676	0.000242072	0.154018
c46349_g2_i18	-7.60598	1.77676	0.000242072	0.154018
c51064_g1_i1	7.17936	1.79077	0.000242072	0.154018
c46157_g6_i1	7.17288	1.78448	0.000245225	0.155277
c44259_g1_i11	-7.15986	2.2326	0.000246137	0.155277
c44638_g5_i4	7.15327	1.76545	0.000251705	0.15812
c46631_g1_i2	6.69126	2.22795	0.000253213	0.158398
c46717_g3_i6	6.75422	2.84262	0.000256662	0.159884
c46325_g1_i4	-7.56021	1.73193	0.000261884	0.161115
c36041_g1_i1	7.13338	1.74616	0.000261884	0.161115
c17515_g1_i1	7.13338	1.74616	0.000261884	0.161115
c43174_g1_i5	-6.51562	2.54114	0.000266438	0.163242
c44477_g4_i4	7.11322	1.72662	0.000268993	0.164132
c20856_g1_i1	6.65268	2.19039	0.00027087	0.164342
c43533_g1_i3	-7.54148	1.7136	0.000272649	0.164342
c20915_g1_i2	-7.54148	1.7136	0.000272649	0.164342
c43660_g3_i4	-6.44499	3.03551	0.000274864	0.164589
c46767_g4_i1	-7.53203	1.70435	0.000276375	0.164589
c26849_g1_i1	-7.53203	1.70435	0.000276375	0.164589
c20915_g1_i1	-7.52251	1.69504	0.000280173	0.166138
c63152_g1_i1	-7.51293	1.68566	0.000284044	0.166138
c28994_g1_i2	7.08588	1.70013	0.000284044	0.166138
c46528_g2_i2	7.08588	1.70013	0.000284044	0.166138
c41448_g1_i3	-7.07898	2.15322	0.000284555	0.166138
c46800_g2_i1	-6.11093	4.94469	0.000287726	0.166835
c11928_g1_i1	7.07897	1.69344	0.00028799	0.166835
c44790_g6_i1	-7.49358	1.66674	0.000292014	0.167859
c45654_g1_i4	7.06504	1.67995	0.000292014	0.167859
c44638_g8_i1	6.60295	2.14202	0.000293234	0.167913
c46526_g1_i3	-6.21049	3.65955	0.000299574	0.170646
c24038_g1_i1	7.05097	1.66633	0.0003003	0.170646
c37606_g1_i5	-7.04389	2.11881	0.000302288	0.171123
c34899_g1_i1	-6.47766	2.10988	0.000308544	0.172791
c23090_g1_i1	7.03677	1.65259	0.00030892	0.172791
c31808_g1_i1	6.64187	2.73261	0.000311115	0.172791
c62742_g1_i1	-6.39246	2.72954	0.000311115	0.172791
c42250_g1_i2	-7.45408	1.62811	0.00031336	0.172791
c41867_g1_i2	7.02243	1.63871	0.00031336	0.172791
c44638_g1_i4	7.02243	1.63871	0.00031336	0.172791
c28060_g1_i2	-7.44404	1.61829	0.000317889	0.174
c45710_g9_i2	7.0152	1.63172	0.000317889	0.174
c46338_g1_i7	-6.34789	2.94018	0.000323055	0.17618
c39979_g1_i1	-6.39399	2.422	0.000327418	0.17781
c43068_g2_i3	-6.99329	2.06921	0.000328433	0.17781
c42719_g8_i1	-7.42373	1.59845	0.000332042	0.177824
c46658_g3_i1	-7.42373	1.59845	0.000332042	0.177824
c38484_g1_i1	-7.42373	1.59845	0.000332042	0.177824
c46164_g1_i1	6.98593	1.60342	0.000336956	0.179809
c45673_g2_i7	6.42365	2.91747	0.000338421	0.179945
c59842_g1_i1	6.97852	1.59625	0.000341972	0.181187
c40821_g2_i1	-7.39273	1.56817	0.000347093	0.183248
c42129_g1_i3	-6.95603	2.03271	0.000350165	0.184216
c37606_g1_i2	-6.3965	2.03065	0.000353981	0.185568
c46505_g1_i5	6.48711	2.02954	0.000357856	0.186942
c44523_g1_i3	-6.28213	2.87569	0.000361269	0.187671
c46800_g6_i1	-6.27792	2.87156	0.000363452	0.187671
c45139_g1_i2	6.3789	2.87372	0.000365654	0.187671
c44344_g2_i1	-7.36104	1.53724	0.000368687	0.187671
c39733_g1_i1	-7.36104	1.53724	0.000368687	0.187671
c21206_g1_i2	6.93323	1.55251	0.000368687	0.187671
c46132_g7_i1	6.93323	1.55251	0.000368687	0.187671
c46231_g1_i12	6.53807	2.63115	0.000369682	0.187671
c45469_g1_i1	-5.94148	5.30938	0.000371776	0.187671
c32065_g1_i4	-7.35033	1.52678	0.000374379	0.187671
c45850_g1_i1	6.91781	1.53763	0.000374379	0.187671
c23090_g2_i1	6.91781	1.53763	0.000374379	0.187671
c46759_g2_i1	-7.33953	1.51625	0.000380194	0.189108
c44883_g3_i6	6.91004	1.53013	0.000380194	0.189108
c41523_g2_i2	-6.35024	1.98554	0.000382401	0.189108
c66636_g1_i1	-7.32865	1.50563	0.000386137	0.189108
c42129_g1_i2	-7.32865	1.50563	0.000386137	0.189108
c42129_g4_i1	-7.32865	1.50563	0.000386137	0.189108
c8938_g1_i1	-7.32865	1.50563	0.000386137	0.189108
c46800_g5_i3	-5.96245	4.52773	0.000387759	0.18928
c44211_g2_i4	-6.88644	1.96459	0.000391106	0.19029
c36696_g1_i1	-7.31768	1.49494	0.000398419	0.191346
c42669_g5_i1	6.88647	1.5074	0.000398419	0.191346
c60892_g1_i1	6.88647	1.5074	0.000398419	0.191346
c15450_g1_i1	6.88647	1.5074	0.000398419	0.191346
c43533_g1_i7	-7.30664	1.48417	0.000404765	0.193148
c24059_g1_i2	6.87054	1.49204	0.000404765	0.193148
c44344_g3_i1	-6.02546	3.34299	0.000406715	0.193458
c42129_g1_i5	-7.29551	1.47332	0.000411254	0.193947
c45212_g1_i5	-7.29551	1.47332	0.000411254	0.193947
c45526_g7_i3	-7.28429	1.46238	0.00041789	0.193947
c43174_g1_i9	-7.28429	1.46238	0.00041789	0.193947
c46656_g2_i12	-7.28429	1.46238	0.00041789	0.193947
c45552_g1_i3	6.85443	1.47652	0.00041789	0.193947
c45279_g2_i10	6.85443	1.47652	0.00041789	0.193947
c43277_g3_i1	-6.29431	1.93105	0.000418949	0.193947
c30891_g1_i2	6.29468	2.79145	0.000421906	0.193947
c43078_g2_i2	6.38489	1.9305	0.000423857	0.193947
c34265_g2_i1	-7.27298	1.45137	0.000424676	0.193947
c41753_g8_i1	-7.27298	1.45137	0.000424676	0.193947
c44850_g2_i6	6.84631	1.46869	0.000424676	0.193947
c43068_g1_i11	-7.26159	1.44026	0.000431618	0.195915
c28892_g1_i1	-7.26159	1.44026	0.000431618	0.195915
c38078_g1_i1	-6.82163	1.90121	0.000439075	0.198694
c46761_g1_i3	6.2622	2.75975	0.000444316	0.1988
c44180_g7_i1	6.36115	1.90754	0.000444317	0.1988
c33708_g1_i1	-7.2501	1.42907	0.000445986	0.1988
c27562_g1_i1	-7.2501	1.42907	0.000445986	0.1988
c46122_g1_i6	6.81336	1.43697	0.000445986	0.1988
c42998_g3_i1	-7.23852	1.4178	0.000453422	0.200912
c51919_g1_i1	-7.23852	1.4178	0.000453422	0.200912
c46338_g1_i12	-7.21508	1.39498	0.000468823	0.205292
c44492_g2_i1	-7.21508	1.39498	0.000468823	0.205292
c37578_g1_i1	-7.21508	1.39498	0.000468823	0.205292
c46528_g2_i1	6.78815	1.4127	0.000468823	0.205292
c20697_g1_i2	6.77964	1.40452	0.0004768	0.206743
c39740_g2_i1	6.77964	1.40452	0.0004768	0.206743
c33204_g2_i2	6.77964	1.40452	0.0004768	0.206743
c46521_g3_i3	-6.77103	1.85178	0.00047769	0.206743
c44211_g2_i2	-6.21046	1.84946	0.000483591	0.206885
c26479_g1_i1	-6.21046	1.84946	0.000483591	0.206885
c43776_g2_i1	6.77109	1.3963	0.000484967	0.206885
c45654_g1_i2	6.76248	1.38802	0.000484967	0.206885
c27901_g1_i1	6.76248	1.38802	0.000484967	0.206885
c40140_g1_i1	-7.19126	1.37179	0.000493332	0.209254
c40673_g4_i1	6.75382	1.3797	0.000493332	0.209254
c39001_g1_i2	-6.74505	1.82642	0.000495702	0.209662
c40539_g1_i5	-7.1792	1.36006	0.0005019	0.209899
c42129_g1_i1	-7.1792	1.36006	0.0005019	0.209899
c44495_g1_i16	6.74511	1.37133	0.0005019	0.209899
c28589_g1_i1	6.74511	1.37133	0.0005019	0.209899
c41629_g1_i1	-7.16703	1.34823	0.000510678	0.210612
c44667_g7_i1	6.73635	1.36292	0.000510678	0.210612
c44638_g1_i2	6.73635	1.36292	0.000510678	0.210612
c44638_g5_i2	6.73635	1.36292	0.000510678	0.210612
c45308_g2_i1	6.73635	1.36292	0.000510678	0.210612
c46671_g1_i1	6.72754	1.35445	0.000519672	0.213729
c31441_g1_i1	-6.16664	1.80687	0.000521232	0.21378
c42998_g3_i4	-7.14239	1.32427	0.00052889	0.213973
c8227_g1_i1	6.71867	1.34593	0.00052889	0.213973
c45519_g1_i2	6.71867	1.34593	0.00052889	0.213973
c44638_g5_i5	6.70974	1.33736	0.00052889	0.213973
c45308_g1_i1	6.70974	1.33736	0.00052889	0.213973
c34515_g2_i1	-7.12991	1.31214	0.000538338	0.215454
c55220_g1_i1	6.70076	1.32874	0.000538338	0.215454
c45673_g2_i9	6.70076	1.32874	0.000538338	0.215454
c51844_g1_i1	6.70076	1.32874	0.000538338	0.215454
c44523_g1_i4	-6.04502	2.64365	0.00054114	0.215601
c45392_g1_i9	-6.13969	1.7807	0.000541603	0.215601
c40983_g1_i2	6.69172	1.32007	0.000548024	0.21746
c44211_g2_i1	-6.68255	1.76545	0.000555808	0.21746
c28060_g1_i1	-7.11732	1.29991	0.000557956	0.21746
c32716_g1_i3	-7.11732	1.29991	0.000557956	0.21746
c36938_g1_i1	-7.11732	1.29991	0.000557956	0.21746
c46245_g4_i3	-7.11732	1.29991	0.000557956	0.21746
c44902_g11_i1	-7.11732	1.29991	0.000557956	0.21746
c44041_g3_i2	6.68263	1.31135	0.000557956	0.21746
c43068_g1_i13	-7.10462	1.28757	0.000568142	0.219135
c45482_g1_i1	-7.10462	1.28757	0.000568142	0.219135
c45522_g1_i7	6.67348	1.30257	0.000568142	0.219135
c65442_g1_i1	6.67348	1.30257	0.000568142	0.219135
c41629_g2_i2	-7.09181	1.27513	0.00057859	0.221444
c41677_g2_i6	-7.09181	1.27513	0.00057859	0.221444
c48129_g1_i1	6.66427	1.29374	0.00057859	0.221444
c44638_g5_i6	6.655	1.28486	0.000589309	0.222684
c46095_g5_i2	6.655	1.28486	0.000589309	0.222684
c45044_g1_i1	6.655	1.28486	0.000589309	0.222684
c41632_g1_i1	6.64567	1.27592	0.000589309	0.222684
c45308_g4_i7	6.64567	1.27592	0.000589309	0.222684
c44344_g2_i2	-7.06584	1.24992	0.000600308	0.222881
c44902_g1_i8	-7.06584	1.24992	0.000600308	0.222881
c41059_g2_i1	-7.06584	1.24992	0.000600308	0.222881
c28096_g1_i3	-7.06584	1.24992	0.000600308	0.222881
c41367_g5_i1	6.63628	1.26692	0.000600308	0.222881
c9768_g1_i1	6.63628	1.26692	0.000600308	0.222881
c46656_g1_i2	6.63628	1.26692	0.000600308	0.222881
c46673_g1_i1	-6.07477	1.71772	0.000609846	0.225858
c41629_g6_i1	6.62683	1.25787	0.000611597	0.225945
c44151_g5_i1	5.95418	2.77057	0.000615523	0.226832
c44574_g7_i1	-7.05268	1.23715	0.000623185	0.226849
c44091_g2_i2	6.61732	1.24876	0.000623185	0.226849
c45947_g1_i1	6.61732	1.24876	0.000623185	0.226849
c43389_g1_i1	6.61732	1.24876	0.000623185	0.226849
c43436_g8_i1	6.61732	1.24876	0.000623185	0.226849
c44773_g2_i1	5.85976	2.93397	0.000628774	0.228325
c44755_g5_i1	6.21806	2.31945	0.000634408	0.229496
c45934_g2_i7	-7.03939	1.22426	0.000635083	0.229496
c46872_g3_i1	-5.70087	3.86044	0.000639317	0.230004
c43068_g1_i12	-7.02599	1.21126	0.000647301	0.230004
c46157_g2_i1	6.5981	1.23036	0.000647301	0.230004
c39580_g1_i6	6.5981	1.23036	0.000647301	0.230004
c46099_g1_i3	6.58839	1.22108	0.000647301	0.230004
c24998_g1_i2	6.58839	1.22108	0.000647301	0.230004
c55178_g1_i1	6.58839	1.22108	0.000647301	0.230004
c41830_g4_i1	-7.01245	1.19814	0.000659851	0.233905
c42143_g3_i1	-6.57851	1.6641	0.000662202	0.234018
c43068_g1_i8	-6.99879	1.18489	0.000672744	0.234018
c42384_g5_i4	-6.99879	1.18489	0.000672744	0.234018
c40828_g1_i1	-6.99879	1.18489	0.000672744	0.234018
c43079_g1_i2	-6.99879	1.18489	0.000672744	0.234018
c41448_g3_i1	-6.99879	1.18489	0.000672744	0.234018
c32065_g1_i2	-6.99879	1.18489	0.000672744	0.234018
c44850_g2_i7	6.56878	1.20232	0.000672744	0.234018
c46572_g1_i4	6.00777	2.51209	0.000680726	0.234786
c45129_g2_i13	-5.68461	4.13101	0.000682359	0.234786
c46738_g4_i1	-5.56873	5.94027	0.000683002	0.234786
c43174_g1_i14	-6.985	1.17153	0.000685993	0.234786
c43174_g1_i3	-6.985	1.17153	0.000685993	0.234786
c46572_g1_i5	6.55888	1.19286	0.000685993	0.234786
c44501_g3_i5	6.55888	1.19286	0.000685993	0.234786
c46572_g1_i2	6.5489	1.18332	0.00069961	0.237807
c45654_g1_i8	6.5489	1.18332	0.00069961	0.237807
c22414_g1_i1	6.5489	1.18332	0.00069961	0.237807
c23668_g1_i3	-5.62808	4.36864	0.000701646	0.237955
c42998_g4_i1	6.53886	1.17373	0.000713608	0.241462
c46538_g8_i1	-6.95701	1.14443	0.000728001	0.245218
c49064_g1_i1	6.52875	1.16407	0.000728001	0.245218
c41448_g1_i9	-6.51844	1.60567	0.000731591	0.245871
c43855_g1_i6	-5.66819	2.99388	0.000739337	0.247914
c46008_g4_i2	-6.94281	1.13068	0.000742805	0.24796
c19842_g1_i1	6.5083	1.14455	0.000742805	0.24796
c46141_g1_i2	5.65278	3.93142	0.000749067	0.249133
c37578_g1_i3	-6.49784	1.58566	0.000753281	0.249133
c45764_g6_i1	6.04094	1.59898	0.000753281	0.249133
c43068_g1_i3	-6.92847	1.1168	0.000758033	0.249133
c37985_g1_i1	-6.92847	1.1168	0.000758033	0.249133
c42384_g5_i2	-6.92847	1.1168	0.000758033	0.249133
c42790_g3_i2	6.49797	1.1347	0.000758033	0.249133
c20586_g1_i1	6.1112	2.21578	0.000762488	0.249496
c45308_g3_i1	6.1112	2.21578	0.000762488	0.249496
c45014_g5_i1	-5.80677	2.8144	0.000766835	0.250368
c45279_g2_i7	6.48757	1.12477	0.000773702	0.252057
c19998_g1_i1	6.47708	1.11478	0.000789827	0.254526
c51078_g1_i1	6.47708	1.11478	0.000789827	0.254526
c20697_g1_i1	6.47708	1.11478	0.000789827	0.254526
c45618_g1_i1	6.47708	1.11478	0.000789827	0.254526
c24762_g1_i1	6.47708	1.11478	0.000789827	0.254526
c44495_g3_i1	6.08688	2.19222	0.000792384	0.254799
c43174_g1_i17	-6.46639	1.5551	0.000799444	0.256515
c44574_g7_i2	-6.89936	1.08864	0.000806428	0.258199
c46303_g3_i9	-5.90379	1.55226	0.000811602	0.259298
c42166_g1_i1	-5.84634	1.88857	0.000820049	0.26035
c45934_g2_i10	-6.88458	1.07435	0.000823521	0.26035
c43415_g3_i5	-6.88458	1.07435	0.000823521	0.26035
c42129_g4_i3	-6.88458	1.07435	0.000823521	0.26035
c45547_g4_i8	-5.89307	1.54191	0.00082402	0.26035
c45568_g2_i14	5.77694	2.59845	0.000827015	0.26035
c41506_g7_i5	5.77324	2.59486	0.000833075	0.26035
c46682_g2_i1	-5.45207	5.71958	0.000836164	0.26035
c45107_g1_i11	-6.43423	1.52389	0.000836706	0.26035
c35553_g1_i1	-6.86964	1.05992	0.000841125	0.26035
c29882_g1_i2	-6.86964	1.05992	0.000841125	0.26035
c21199_g1_i1	6.43438	1.07409	0.000841125	0.26035
c11727_g1_i1	6.43438	1.07409	0.000841125	0.26035
c44639_g2_i8	6.43438	1.07409	0.000841125	0.26035
c12652_g1_i2	6.43438	1.07409	0.000841125	0.26035
c19841_g1_i1	5.7658	2.58766	0.000845384	0.261125
c41696_g2_i2	5.76207	2.58404	0.000851634	0.262511
c43533_g1_i2	-6.85455	1.04534	0.000859261	0.262687
c46572_g1_i6	6.4235	1.06374	0.000859261	0.262687
c46572_g1_i22	6.4235	1.06374	0.000859261	0.262687
c42740_g2_i2	6.4235	1.06374	0.000859261	0.262687
c45285_g2_i2	-5.86043	1.51041	0.000876445	0.265134
c46096_g3_i1	-6.8393	1.03062	0.000877949	0.265134
c46730_g1_i1	-6.8393	1.03062	0.000877949	0.265134
c46345_g2_i8	-6.8393	1.03062	0.000877949	0.265134
c41756_g4_i3	6.41255	1.05331	0.000877949	0.265134
c8227_g1_i2	6.41255	1.05331	0.000877949	0.265134
c45878_g1_i4	-5.79484	1.83871	0.000892736	0.265564
c35553_g2_i1	-6.82389	1.01574	0.000897211	0.265564
c44845_g4_i4	-6.82389	1.01574	0.000897211	0.265564
c41677_g2_i7	-6.82389	1.01574	0.000897211	0.265564
c15278_g1_i2	6.4015	1.04281	0.000897211	0.265564
c44501_g3_i8	6.4015	1.04281	0.000897211	0.265564
c42309_g11_i1	6.4015	1.04281	0.000897211	0.265564
c18050_g1_i1	6.4015	1.04281	0.000897211	0.265564
c55852_g1_i1	6.4015	1.04281	0.000897211	0.265564
c41257_g2_i5	6.4015	1.04281	0.000897211	0.265564
c45931_g2_i3	6.39037	1.03223	0.00091707	0.269833
c6773_g1_i1	6.37916	1.02157	0.00091707	0.269833
c40983_g1_i1	6.37916	1.02157	0.00091707	0.269833
c38807_g1_i4	-6.80831	1.00071	0.00093755	0.272626
c43415_g3_i3	-6.80831	1.00071	0.00093755	0.272626
c44180_g5_i1	-6.80831	1.00071	0.00093755	0.272626
c45829_g1_i6	6.36786	1.01083	0.00093755	0.272626
c68744_g1_i1	6.36786	1.01083	0.00093755	0.272626
c43428_g1_i2	6.36786	1.01083	0.00093755	0.272626
c16160_g1_i1	5.48373	3.86503	0.000956028	0.275009
c66870_g1_i1	5.60844	2.69007	0.000957889	0.275009
c41847_g1_i1	-6.79256	0.985514	0.000958676	0.275009
c45497_g8_i1	-6.79256	0.985514	0.000958676	0.275009
c42186_g1_i6	-6.79256	0.985514	0.000958676	0.275009
c45179_g2_i2	6.35647	1.00001	0.000958676	0.275009
c46572_g1_i14	6.35647	1.00001	0.000958676	0.275009
c42842_g4_i2	5.8998	1.46382	0.000964242	0.276074
c23668_g1_i1	-5.4136	4.48943	0.000977312	0.276992
c37493_g1_i2	-6.77664	0.970162	0.000980474	0.276992
c45068_g1_i2	-6.77664	0.970162	0.000980474	0.276992
c46104_g1_i2	-6.77664	0.970162	0.000980474	0.276992
c44660_g5_i9	6.34498	0.989106	0.000980474	0.276992
c8786_g1_i1	6.34498	0.989106	0.000980474	0.276992
c19998_g1_i3	6.34498	0.989106	0.000980474	0.276992
c44089_g6_i6	-6.76054	0.954644	0.00100297	0.279634
c44878_g2_i5	-6.76054	0.954644	0.00100297	0.279634
c46656_g2_i1	-6.76054	0.954644	0.00100297	0.279634
c46656_g1_i7	-6.76054	0.954644	0.00100297	0.279634
c46680_g3_i7	-6.76054	0.954644	0.00100297	0.279634
c44902_g11_i3	-6.76054	0.954644	0.00100297	0.279634
c26312_g1_i2	6.33341	0.978121	0.00100297	0.279634
c46367_g1_i9	-5.6435	2.65543	0.00100536	0.279774
c23668_g1_i2	-5.38714	4.42086	0.00101153	0.280791
c45051_g2_i5	-6.74425	0.938958	0.0010262	0.280791
c40828_g2_i1	-6.74425	0.938958	0.0010262	0.280791
c46728_g2_i1	6.32174	0.967052	0.0010262	0.280791
c41279_g1_i1	6.32174	0.967052	0.0010262	0.280791
c63262_g1_i1	6.32174	0.967052	0.0010262	0.280791
c43428_g6_i3	6.32174	0.967052	0.0010262	0.280791
c46157_g4_i2	6.30998	0.955897	0.0010262	0.280791
c46800_g5_i1	-5.63359	2.64579	0.00102671	0.280791
c46730_g2_i3	-6.30979	1.40329	0.00102975	0.280791
c46800_g4_i1	-5.75783	1.41156	0.00102975	0.280791
c44344_g3_i2	-5.7047	1.75156	0.00103997	0.283058
c43852_g1_i1	-6.72779	0.9231	0.00105019	0.28428
c46572_g1_i18	6.29812	0.944656	0.00105019	0.28428
c45989_g3_i8	6.29812	0.944656	0.00105019	0.28428
c46147_g2_i13	6.28616	0.933325	0.00107497	0.288573
c41677_g1_i1	6.28616	0.933325	0.00107497	0.288573
c47377_g1_i1	6.28616	0.933325	0.00107497	0.288573
c27878_g1_i2	6.28616	0.933325	0.00107497	0.288573
c46872_g1_i2	-5.3249	4.52424	0.00107574	0.288573
c44344_g2_i3	-6.28596	1.38024	0.00108305	0.28949
c32716_g1_i5	-6.28596	1.38024	0.00108305	0.28949
c45106_g1_i5	-6.71113	0.907065	0.00110058	0.290781
c45654_g5_i6	-6.71113	0.907065	0.00110058	0.290781
c43169_g1_i2	-6.71113	0.907065	0.00110058	0.290781
c42384_g5_i3	-6.71113	0.907065	0.00110058	0.290781
c42673_g7_i7	6.2741	0.921905	0.00110058	0.290781
c44883_g1_i1	6.2741	0.921905	0.00110058	0.290781
c37446_g1_i1	-6.2739	1.36858	0.00110167	0.290781
c18069_g1_i1	5.29892	5.49303	0.0011035	0.290781
c41523_g2_i1	-5.60852	2.21894	0.00111753	0.293351
c39831_g2_i1	5.41002	3.35251	0.00112301	0.293351
c45678_g2_i1	-6.69427	0.890851	0.00112704	0.293351
c42129_g3_i7	-6.69427	0.890851	0.00112704	0.293351
c42384_g5_i1	-6.69427	0.890851	0.00112704	0.293351
c45677_g4_i4	6.26194	0.910394	0.00112704	0.293351
c6165_g1_i1	6.26194	0.910394	0.00112704	0.293351
c31441_g1_i3	-6.24947	1.34496	0.00114028	0.296279
c46394_g2_i8	-6.67722	0.874453	0.00115441	0.296941
c45128_g3_i1	-6.67722	0.874453	0.00115441	0.296941
c45878_g5_i1	-6.67722	0.874453	0.00115441	0.296941
c41867_g1_i6	6.24968	0.89879	0.00115441	0.296941
c46434_g5_i10	5.78854	1.35766	0.0011603	0.296941
c42998_g6_i3	-5.68514	1.34169	0.0011603	0.296941
c25550_g1_i1	5.50814	2.99727	0.00116869	0.296941
c46436_g4_i2	5.68403	2.19879	0.00117215	0.296941
c41506_g7_i2	5.57057	2.39887	0.00117558	0.296941
c42998_g7_i8	-6.22462	1.32095	0.00118082	0.296941
c46673_g3_i1	-6.65997	0.857866	0.00118272	0.296941
c46621_g2_i1	-6.65997	0.857866	0.00118272	0.296941
c45665_g4_i1	-6.65997	0.857866	0.00118272	0.296941
c44115_g1_i1	-6.65997	0.857866	0.00118272	0.296941
c34088_g1_i2	6.23731	0.887091	0.00118272	0.296941
c45390_g1_i4	6.23731	0.887091	0.00118272	0.296941
c12083_g1_i1	6.23731	0.887091	0.00118272	0.296941
c46691_g4_i1	6.23731	0.887091	0.00118272	0.296941
c40673_g4_i2	6.22484	0.875297	0.00118272	0.296941
c59311_g1_i1	6.22484	0.875297	0.00118272	0.296941
c68141_g1_i1	-5.6283	1.67785	0.00118997	0.297767
c46538_g3_i10	5.23552	5.85177	0.0011944	0.297767
c9957_g1_i1	5.49688	2.98635	0.00119485	0.297767
c44624_g4_i8	-6.6425	0.841087	0.00121201	0.297767
c42869_g1_i13	-6.6425	0.841087	0.00121201	0.297767
c43068_g1_i4	-6.6425	0.841087	0.00121201	0.297767
c46325_g1_i3	-6.6425	0.841087	0.00121201	0.297767
c42129_g4_i5	-6.6425	0.841087	0.00121201	0.297767
c44638_g1_i3	6.21225	0.863406	0.00121201	0.297767
c43800_g2_i1	6.21225	0.863406	0.00121201	0.297767
c45129_g3_i2	6.21225	0.863406	0.00121201	0.297767
c46691_g2_i2	6.21225	0.863406	0.00121201	0.297767
c6257_g1_i1	6.21225	0.863406	0.00121201	0.297767
c44318_g1_i1	-5.66007	1.31763	0.0012234	0.300069
c51818_g1_i1	6.19956	0.851415	0.00124233	0.303711
c32413_g1_i1	6.19956	0.851415	0.00124233	0.303711
c875_g1_i1	5.63413	2.1507	0.00126761	0.30586
c46730_g2_i2	-6.18652	1.28417	0.00126816	0.30586
c26706_g1_i1	5.52286	2.35286	0.00126928	0.30586
c46680_g3_i3	-6.62482	0.824111	0.00127371	0.30586
c40821_g2_i5	-6.62482	0.824111	0.00127371	0.30586
c24191_g1_i1	-6.62482	0.824111	0.00127371	0.30586
c32095_g2_i2	6.18675	0.839324	0.00127371	0.30586
c9974_g1_i2	6.18675	0.839324	0.00127371	0.30586
c60026_g1_i1	6.18675	0.839324	0.00127371	0.30586
c44850_g2_i4	6.18675	0.839324	0.00127371	0.30586
c44501_g3_i9	6.18675	0.839324	0.00127371	0.30586
c46231_g1_i7	-5.62163	1.28076	0.0012914	0.307903
c46249_g5_i2	-6.60692	0.806932	0.00130622	0.307903
c31285_g1_i1	-6.60692	0.806932	0.00130622	0.307903
c45501_g6_i1	6.17383	0.82713	0.00130622	0.307903
c18908_g1_i1	6.17383	0.82713	0.00130622	0.307903
c46588_g1_i1	6.17383	0.82713	0.00130622	0.307903
c33453_g2_i1	6.17383	0.82713	0.00130622	0.307903
c35954_g2_i1	6.17383	0.82713	0.00130622	0.307903
c42998_g8_i1	6.17383	0.82713	0.00130622	0.307903
c45106_g8_i2	6.17383	0.82713	0.00130622	0.307903
c45129_g2_i15	6.17383	0.82713	0.00130622	0.307903
c38949_g3_i1	-5.20835	4.95346	0.001309	0.307903
c45129_g2_i10	-5.34726	3.15837	0.00130911	0.307903
c43164_g1_i8	5.70615	1.2793	0.00131525	0.30886
c43852_g1_i3	-5.48827	2.31764	0.00133765	0.312188
c43674_g8_i12	5.6967	1.27032	0.00133972	0.312188
c30172_g1_i2	-6.5888	0.789548	0.00133991	0.312188
c43738_g1_i1	-6.5888	0.789548	0.00133991	0.312188
c43855_g6_i9	-6.5888	0.789548	0.00133991	0.312188
c42111_g1_i2	-6.14738	1.24643	0.00136482	0.316021
c45228_g2_i3	-6.14738	1.24643	0.00136482	0.316021
c43799_g1_i5	-6.57044	0.771951	0.00137482	0.316021
c43245_g1_i8	-6.57044	0.771951	0.00137482	0.316021
c16380_g1_i1	-6.57044	0.771951	0.00137482	0.316021
c43164_g1_i10	6.14763	0.802429	0.00137482	0.316021
c17860_g1_i1	6.14763	0.802429	0.00137482	0.316021
c46233_g2_i2	6.13435	0.789918	0.00137482	0.316021
c36483_g2_i2	5.18997	4.83171	0.00137546	0.316021
c31558_g1_i2	-5.12337	7.08253	0.00138525	0.317778
c46656_g2_i9	-6.1341	1.23363	0.00139059	0.318025
c34088_g1_i3	-5.58214	1.24294	0.00139059	0.318025
c46275_g4_i3	-5.24012	3.48883	0.00139358	0.31822
c46538_g3_i7	5.13744	5.56152	0.00139965	0.318559
c46349_g2_i17	-6.55185	0.754137	0.00141101	0.318559
c43553_g1_i14	6.12095	0.777297	0.00141101	0.318559
c46528_g2_i3	6.12095	0.777297	0.00141101	0.318559
c43800_g2_i14	6.12095	0.777297	0.00141101	0.318559
c46572_g1_i15	5.45976	2.2921	0.00141129	0.318559
c35984_g1_i1	-6.12069	1.22071	0.00141705	0.318559
c45547_g4_i6	-5.56873	1.2301	0.00141705	0.318559
c43800_g2_i17	-5.51618	1.56994	0.00143434	0.318559
c41382_g1_i1	5.64849	1.22459	0.00144422	0.318559
c44115_g1_i3	-5.5552	1.21715	0.00144422	0.318559
c42745_g1_i1	-5.5552	1.21715	0.00144422	0.318559
c16160_g2_i1	5.33184	2.99288	0.00144668	0.318559
c45735_g2_i5	-6.53302	0.736101	0.00144856	0.318559
c42384_g1_i3	-6.53302	0.736101	0.00144856	0.318559
c44677_g4_i3	-6.53302	0.736101	0.00144856	0.318559
c44180_g3_i1	-6.53302	0.736101	0.00144856	0.318559
c42842_g7_i4	-6.53302	0.736101	0.00144856	0.318559
c26779_g1_i1	-6.53302	0.736101	0.00144856	0.318559
c43614_g6_i1	6.10742	0.764564	0.00144856	0.318559
c45895_g9_i9	6.10742	0.764564	0.00144856	0.318559
c37239_g2_i3	6.10742	0.764564	0.00144856	0.318559
c51172_g1_i1	6.10742	0.764564	0.00144856	0.318559
c32331_g1_i2	6.10742	0.764564	0.00144856	0.318559
c42998_g5_i6	6.10742	0.764564	0.00144856	0.318559
c46596_g1_i6	-5.20484	3.37762	0.00146148	0.320927
c46800_g5_i2	-6.0935	1.19452	0.00147212	0.322312
c46656_g2_i2	-6.0935	1.19452	0.00147212	0.322312
c54841_g1_i1	6.09376	0.751718	0.00148752	0.322835
c44463_g3_i1	6.09376	0.751718	0.00148752	0.322835
c40673_g6_i1	6.09376	0.751718	0.00148752	0.322835
c46637_g4_i1	6.09376	0.751718	0.00148752	0.322835
c41685_g1_i4	6.09376	0.751718	0.00148752	0.322835
c42679_g7_i1	6.09376	0.751718	0.00148752	0.322835
c44533_g1_i21	5.52883	2.04944	0.00151001	0.327239
c45678_g2_i11	-6.51394	0.717837	0.00152796	0.327318
c44157_g8_i2	-6.51394	0.717837	0.00152796	0.327318
c37634_g1_i1	-6.51394	0.717837	0.00152796	0.327318
c45497_g8_i3	-6.51394	0.717837	0.00152796	0.327318
c6573_g1_i1	6.07998	0.738756	0.00152796	0.327318
c41867_g1_i1	6.07998	0.738756	0.00152796	0.327318
c20147_g1_i1	6.07998	0.738756	0.00152796	0.327318
c34033_g4_i1	6.07998	0.738756	0.00152796	0.327318
c46538_g3_i3	5.08486	5.08158	0.00154496	0.330483
c43068_g1_i5	-6.06578	1.16785	0.0015605	0.330607
c40948_g1_i2	-6.4946	0.69934	0.00156996	0.330607
c46680_g3_i2	-6.4946	0.69934	0.00156996	0.330607
c41373_g1_i1	-6.4946	0.69934	0.00156996	0.330607
c43068_g1_i1	-6.4946	0.69934	0.00156996	0.330607
c45062_g2_i1	-6.4946	0.69934	0.00156996	0.330607
c26124_g1_i1	6.06606	0.725677	0.00156996	0.330607
c40155_g2_i1	6.06606	0.725677	0.00156996	0.330607
c51642_g1_i1	6.06606	0.725677	0.00156996	0.330607
c7847_g1_i1	6.06606	0.725677	0.00156996	0.330607
c42780_g8_i3	6.052	0.712477	0.00156996	0.330607
c46489_g4_i3	5.59862	1.17735	0.00159161	0.334692
c29318_g1_i1	5.14232	3.33063	0.00159961	0.335056
c64166_g1_i1	5.23956	2.55025	0.00159963	0.335056
c40120_g1_i2	5.2357	2.54654	0.00161175	0.335056
c43416_g1_i15	-6.475	0.680602	0.00161359	0.335056
c20793_g1_i1	-6.475	0.680602	0.00161359	0.335056
c42384_g1_i2	-6.475	0.680602	0.00161359	0.335056
c30645_g2_i1	6.03781	0.699156	0.00161359	0.335056
c46157_g9_i2	6.03781	0.699156	0.00161359	0.335056
c21305_g1_i2	6.03781	0.699156	0.00161359	0.335056
c38037_g1_i2	5.65564	1.77668	0.00161599	0.335087
c45517_g1_i3	-6.02318	1.1269	0.00165649	0.340202
c43332_g1_i10	5.56784	1.14825	0.00165649	0.340202
c33708_g1_i2	-6.45513	0.661619	0.00165894	0.340202
c37482_g2_i1	-6.45513	0.661619	0.00165894	0.340202
c42384_g1_i5	-6.45513	0.661619	0.00165894	0.340202
c41629_g5_i1	-6.45513	0.661619	0.00165894	0.340202
c41257_g2_i2	6.02348	0.68571	0.00165894	0.340202
c45710_g9_i1	6.02348	0.68571	0.00165894	0.340202
c44259_g1_i2	-5.41748	1.47522	0.00167282	0.342576
c44041_g3_i4	5.55744	1.13841	0.00169032	0.343253
c45884_g2_i1	-6.43498	0.642382	0.0017061	0.343253
c41448_g1_i8	-6.43498	0.642382	0.0017061	0.343253
c44323_g3_i1	-6.43498	0.642382	0.0017061	0.343253
c44259_g1_i9	-6.43498	0.642382	0.0017061	0.343253
c46416_g2_i3	-6.43498	0.642382	0.0017061	0.343253
c39452_g1_i1	-6.43498	0.642382	0.0017061	0.343253
c42129_g4_i4	-6.43498	0.642382	0.0017061	0.343253
c42384_g1_i4	-6.43498	0.642382	0.0017061	0.343253
c40262_g2_i2	6.009	0.672137	0.0017061	0.343253
c37884_g2_i1	6.009	0.672137	0.0017061	0.343253
c45302_g1_i2	6.009	0.672137	0.0017061	0.343253
c43794_g9_i2	6.009	0.672137	0.0017061	0.343253
c63860_g1_i1	5.54696	1.12851	0.00172513	0.346614
c44755_g2_i6	5.99437	0.658435	0.00175515	0.350754
c56560_g1_i1	5.99437	0.658435	0.00175515	0.350754
c10425_g1_i1	5.99437	0.658435	0.00175515	0.350754
c46084_g1_i9	-5.3946	1.4533	0.00175516	0.350754
c32095_g2_i1	5.52576	1.1085	0.00176095	0.35144
c36668_g2_i1	5.10611	3.18215	0.00177003	0.352193
c43174_g1_i20	-6.41455	0.622887	0.0018062	0.352193
c31903_g1_i1	-6.41455	0.622887	0.0018062	0.352193
c46544_g3_i2	-6.41455	0.622887	0.0018062	0.352193
c26468_g1_i3	-6.41455	0.622887	0.0018062	0.352193
c35260_g1_i2	-6.41455	0.622887	0.0018062	0.352193
c41525_g3_i1	-6.41455	0.622887	0.0018062	0.352193
c42998_g6_i6	-6.41455	0.622887	0.0018062	0.352193
c44323_g2_i1	-6.41455	0.622887	0.0018062	0.352193
c41629_g3_i2	-6.41455	0.622887	0.0018062	0.352193
c28589_g1_i2	5.9796	0.644601	0.0018062	0.352193
c44091_g2_i1	5.9796	0.644601	0.0018062	0.352193
c55822_g1_i1	5.9796	0.644601	0.0018062	0.352193
c67157_g1_i1	5.9796	0.644601	0.0018062	0.352193
c44850_g2_i8	5.9796	0.644601	0.0018062	0.352193
c37693_g1_i1	5.24407	2.74218	0.00181202	0.352193
c45547_g4_i1	-5.41239	1.08086	0.00183578	0.352193
c42129_g3_i5	-6.39382	0.603124	0.00185935	0.352193
c25189_g1_i1	-6.39382	0.603124	0.00185935	0.352193
c43157_g1_i7	-6.39382	0.603124	0.00185935	0.352193
c42129_g3_i4	-6.39382	0.603124	0.00185935	0.352193
c43738_g1_i6	-6.39382	0.603124	0.00185935	0.352193
c32065_g1_i1	-6.39382	0.603124	0.00185935	0.352193
c45345_g1_i11	-6.39382	0.603124	0.00185935	0.352193
c37493_g2_i1	-6.39382	0.603124	0.00185935	0.352193
c41373_g1_i3	-6.39382	0.603124	0.00185935	0.352193
c37985_g1_i2	-6.39382	0.603124	0.00185935	0.352193
c41257_g2_i3	5.96467	0.630634	0.00185935	0.352193
c36825_g2_i1	5.96467	0.630634	0.00185935	0.352193
c40673_g7_i3	5.96467	0.630634	0.00185935	0.352193
c45552_g6_i2	5.96467	0.630634	0.00185935	0.352193
c47221_g1_i1	5.96467	0.630634	0.00185935	0.352193
c43389_g1_i2	5.96467	0.630634	0.00185935	0.352193
c23412_g1_i2	5.96467	0.630634	0.00185935	0.352193
c44850_g2_i10	5.94959	0.616529	0.00185935	0.352193
c42222_g2_i1	5.94959	0.616529	0.00185935	0.352193
c25209_g1_i1	5.94959	0.616529	0.00185935	0.352193
c12652_g1_i1	5.94959	0.616529	0.00185935	0.352193
c42384_g4_i3	5.94959	0.616529	0.00185935	0.352193
c44352_g3_i1	5.94959	0.616529	0.00185935	0.352193
c32896_g1_i2	-5.94926	1.05596	0.00187487	0.354232
c43428_g1_i10	5.49338	1.07796	0.00187487	0.354232
c44259_g1_i5	-5.31654	1.68468	0.00189562	0.357227
c35954_g1_i3	-5.31654	1.68468	0.00189562	0.357227
c43852_g1_i4	-5.09701	2.44067	0.00191431	0.357227
c42745_g2_i1	-6.37279	0.583088	0.00191472	0.357227
c37241_g2_i1	-6.37279	0.583088	0.00191472	0.357227
c31322_g3_i1	5.93434	0.602285	0.00191472	0.357227
c46048_g1_i2	5.93434	0.602285	0.00191472	0.357227
c46572_g1_i1	5.93434	0.602285	0.00191472	0.357227
c36825_g2_i3	5.93434	0.602285	0.00191472	0.357227
c11694_g1_i1	5.93434	0.602285	0.00191472	0.357227
c13327_g1_i1	5.37934	1.90619	0.00193173	0.359949
c35686_g1_i1	4.98575	4.22179	0.00194957	0.361648
c38807_g1_i1	-6.35145	0.56277	0.00197242	0.361648
c44501_g5_i1	-6.35145	0.56277	0.00197242	0.361648
c41001_g1_i1	-6.35145	0.56277	0.00197242	0.361648
c43738_g1_i5	-6.35145	0.56277	0.00197242	0.361648
c43068_g1_i2	-6.35145	0.56277	0.00197242	0.361648
c46621_g2_i2	-6.35145	0.56277	0.00197242	0.361648
c26468_g1_i2	-6.35145	0.56277	0.00197242	0.361648
c60389_g1_i1	5.91894	0.587898	0.00197242	0.361648
c33375_g1_i1	5.91894	0.587898	0.00197242	0.361648
c20581_g1_i1	5.91894	0.587898	0.00197242	0.361648
c45895_g9_i7	5.91894	0.587898	0.00197242	0.361648
c45106_g9_i1	5.91894	0.587898	0.00197242	0.361648
c45878_g1_i3	-5.26991	1.89221	0.00197794	0.362214
c41629_g3_i5	5.46025	1.04675	0.00199938	0.365652
c10357_g1_i1	5.36105	1.8887	0.00200163	0.365652
c44790_g4_i4	-5.23537	2.07361	0.00201989	0.366807
c44930_g3_i1	-5.0836	2.9033	0.00202176	0.366807
c41798_g2_i1	-6.32979	0.542163	0.00203259	0.366807
c45106_g1_i8	-6.32979	0.542163	0.00203259	0.366807
c46680_g3_i4	-6.32979	0.542163	0.00203259	0.366807
c44049_g4_i1	-6.32979	0.542163	0.00203259	0.366807
c43533_g5_i1	-6.32979	0.542163	0.00203259	0.366807
c42298_g1_i4	-6.32979	0.542163	0.00203259	0.366807
c45867_g1_i2	5.90336	0.573366	0.00203259	0.366807
c42384_g4_i1	5.90336	0.573366	0.00203259	0.366807
c46418_g2_i6	5.43773	1.02557	0.00204346	0.368322
c10364_g1_i1	5.50961	1.63705	0.00206128	0.371086
c46497_g5_i1	5.21971	2.06189	0.00208444	0.373159
c39162_g2_i1	5.50227	1.63005	0.00209085	0.373159
c43533_g5_i7	-6.3078	0.521257	0.00209536	0.373159
c36727_g2_i1	-6.3078	0.521257	0.00209536	0.373159
c42780_g4_i1	-6.3078	0.521257	0.00209536	0.373159
c43235_g5_i2	5.88762	0.558686	0.00209536	0.373159
c43267_g1_i1	5.88762	0.558686	0.00209536	0.373159
c30645_g1_i2	5.88762	0.558686	0.00209536	0.373159
c55988_g1_i1	5.88762	0.558686	0.00209536	0.373159
c46345_g2_i9	5.13567	2.23507	0.00211075	0.375451
c45014_g5_i2	-5.04856	2.76453	0.00213246	0.376275
c43990_g2_i9	-5.87134	0.981351	0.00213578	0.376275
c45114_g1_i2	-5.31938	0.992451	0.00213578	0.376275
c46412_g1_i4	-5.31938	0.992451	0.00213578	0.376275
c43068_g4_i2	5.48749	1.61595	0.00215179	0.376275
c46303_g6_i2	-5.23587	1.60738	0.00215179	0.376275
c43660_g3_i1	-5.04661	2.9655	0.00215638	0.376275
c22334_g1_i1	5.87171	0.543855	0.00216087	0.376275
c13104_g1_i1	5.87171	0.543855	0.00216087	0.376275
c20743_g3_i1	5.87171	0.543855	0.00216087	0.376275
c38932_g1_i2	5.87171	0.543855	0.00216087	0.376275
c16417_g1_i2	5.85561	0.528869	0.00216087	0.376275
c19998_g1_i2	5.85561	0.528869	0.00216087	0.376275
c42222_g2_i2	5.85561	0.528869	0.00216087	0.376275
c10691_g1_i2	5.85561	0.528869	0.00216087	0.376275
c33090_g2_i2	5.85561	0.528869	0.00216087	0.376275
c43990_g2_i6	5.85561	0.528869	0.00216087	0.376275
c46099_g1_i2	5.85561	0.528869	0.00216087	0.376275
c46596_g1_i11	-4.93574	3.58604	0.00217825	0.378858
c13447_g1_i1	5.40328	0.993196	0.00218414	0.37944
c35686_g2_i1	4.92914	4.05711	0.00222109	0.381434
c44540_g1_i4	-6.28546	0.500045	0.00222929	0.381434
c44530_g2_i8	-6.28546	0.500045	0.00222929	0.381434
c6410_g1_i1	-6.28546	0.500045	0.00222929	0.381434
c37384_g2_i2	-6.28546	0.500045	0.00222929	0.381434
c44017_g3_i1	-6.28546	0.500045	0.00222929	0.381434
c29378_g1_i1	-6.28546	0.500045	0.00222929	0.381434
c27029_g1_i1	-6.28546	0.500045	0.00222929	0.381434
c45678_g2_i10	-6.28546	0.500045	0.00222929	0.381434
c32067_g1_i1	5.83934	0.513725	0.00222929	0.381434
c46099_g1_i1	5.83934	0.513725	0.00222929	0.381434
c24608_g2_i1	5.83934	0.513725	0.00222929	0.381434
c37239_g2_i1	5.83934	0.513725	0.00222929	0.381434
c45878_g2_i1	-5.83896	0.950394	0.00223405	0.381434
c29789_g1_i1	5.37985	0.971202	0.00223405	0.381434
c48200_g1_i1	-4.84643	5.51727	0.00223919	0.381873
c42842_g5_i2	5.28548	1.81656	0.00226197	0.38445
c37606_g1_i7	-5.1825	1.80834	0.00226197	0.38445
c35686_g1_i2	4.9049	4.08984	0.00226988	0.38445
c21588_g1_i2	5.16989	2.01432	0.00227133	0.38445
c27138_g1_i2	4.8773	4.56853	0.00227749	0.38445
c29227_g2_i1	-4.89829	3.94691	0.00227855	0.38445
c43820_g1_i8	-5.82249	0.934663	0.00228557	0.38445
c45878_g2_i4	-5.27053	0.946132	0.00228557	0.38445
c44530_g2_i3	-6.26278	0.478517	0.00230078	0.38445
c44317_g3_i6	-6.26278	0.478517	0.00230078	0.38445
c44214_g1_i1	-6.26278	0.478517	0.00230078	0.38445
c45139_g4_i1	-6.26278	0.478517	0.00230078	0.38445
c36683_g1_i1	-6.26278	0.478517	0.00230078	0.38445
c43533_g1_i1	-6.26278	0.478517	0.00230078	0.38445
c45847_g1_i8	-6.26278	0.478517	0.00230078	0.38445
c43415_g4_i1	5.82288	0.498421	0.00230078	0.38445
c46054_g1_i14	5.82288	0.498421	0.00230078	0.38445
c44660_g5_i2	5.82288	0.498421	0.00230078	0.38445
c42780_g10_i1	5.07157	2.17384	0.00234543	0.391471
c43448_g5_i8	5.42678	1.55813	0.00235024	0.391834
c44883_g3_i2	-6.23974	0.456664	0.00237552	0.39297
c44317_g3_i8	-6.23974	0.456664	0.00237552	0.39297
c44588_g2_i2	-6.23974	0.456664	0.00237552	0.39297
c38807_g1_i5	-6.23974	0.456664	0.00237552	0.39297
c41524_g1_i3	-6.23974	0.456664	0.00237552	0.39297
c46591_g2_i1	-6.23974	0.456664	0.00237552	0.39297
c36239_g1_i2	5.80623	0.482952	0.00237552	0.39297
c44851_g1_i1	-5.80583	0.918759	0.00239372	0.39554
c42481_g4_i2	-5.16138	1.53618	0.00242208	0.399686
c13214_g1_i1	-5.23702	0.914407	0.00245049	0.399686
c44523_g1_i1	-5.23702	0.914407	0.00245049	0.399686
c38593_g3_i1	-6.21632	0.434475	0.00245371	0.399686
c38207_g1_i7	-6.21632	0.434475	0.00245371	0.399686
c38593_g3_i2	-6.21632	0.434475	0.00245371	0.399686
c46035_g2_i1	-6.21632	0.434475	0.00245371	0.399686
c45106_g1_i7	-6.21632	0.434475	0.00245371	0.399686
c45568_g2_i1	-6.21632	0.434475	0.00245371	0.399686
c31390_g1_i1	-6.21632	0.434475	0.00245371	0.399686
c24237_g1_i1	5.78938	0.467314	0.00245371	0.399686
c42366_g1_i2	5.78938	0.467314	0.00245371	0.399686
c37239_g1_i4	5.78938	0.467314	0.00245371	0.399686
c44151_g2_i2	5.03066	2.13482	0.00248905	0.40334
c45905_g1_i1	-5.21997	0.898279	0.00250917	0.40334
c42117_g1_i1	4.96425	2.28665	0.00251638	0.40334
c42117_g2_i1	4.87808	3.37141	0.00252163	0.40334
c35253_g1_i1	-6.19251	0.41194	0.00253555	0.40334
c4231_g1_i1	-6.19251	0.41194	0.00253555	0.40334
c44352_g1_i6	-6.19251	0.41194	0.00253555	0.40334
c39519_g3_i1	-6.19251	0.41194	0.00253555	0.40334
c34703_g1_i1	-6.19251	0.41194	0.00253555	0.40334
c46233_g1_i1	-6.19251	0.41194	0.00253555	0.40334
c43660_g3_i2	-6.19251	0.41194	0.00253555	0.40334
c43068_g1_i14	-6.19251	0.41194	0.00253555	0.40334
c43852_g1_i2	-6.19251	0.41194	0.00253555	0.40334
c24697_g1_i2	5.77234	0.451505	0.00253555	0.40334
c42384_g4_i2	5.77234	0.451505	0.00253555	0.40334
c45068_g5_i1	5.77234	0.451505	0.00253555	0.40334
c31383_g1_i3	5.77234	0.451505	0.00253555	0.40334
c23862_g1_i1	5.77234	0.451505	0.00253555	0.40334
c46621_g1_i10	5.77234	0.451505	0.00253555	0.40334
c17515_g1_i2	5.77234	0.451505	0.00253555	0.40334
c46366_g2_i2	5.77234	0.451505	0.00253555	0.40334
c32716_g1_i4	-5.13937	1.51517	0.00253574	0.40334
c44902_g2_i1	4.85363	3.05311	0.00257496	0.408756
c46673_g2_i3	-5.12824	1.50455	0.00257528	0.408756
c44902_g2_i2	4.93594	2.7608	0.00260276	0.411664
c44592_g1_i2	5.75509	0.435521	0.00262125	0.411664
c45677_g4_i6	5.75509	0.435521	0.00262125	0.411664
c1141_g1_i1	5.75509	0.435521	0.00262125	0.411664
c23412_g1_i1	5.75509	0.435521	0.00262125	0.411664
c37040_g1_i1	5.75509	0.435521	0.00262125	0.411664
c1141_g1_i2	5.73763	0.419356	0.00262125	0.411664
c26124_g2_i3	5.73763	0.419356	0.00262125	0.411664
c43467_g2_i1	5.73763	0.419356	0.00262125	0.411664
c40395_g1_i2	5.73763	0.419356	0.00262125	0.411664
c44571_g3_i3	-5.14329	1.21359	0.00262542	0.411884
c46605_g4_i3	-4.91082	2.51897	0.00265604	0.41625
c44992_g1_i1	-6.16831	0.389049	0.00271107	0.418269
c45526_g1_i2	-6.16831	0.389049	0.00271107	0.418269
c8938_g1_i2	-6.16831	0.389049	0.00271107	0.418269
c43855_g6_i6	-6.16831	0.389049	0.00271107	0.418269
c46265_g1_i2	-6.16831	0.389049	0.00271107	0.418269
c67109_g1_i1	-6.16831	0.389049	0.00271107	0.418269
c41524_g1_i9	-6.16831	0.389049	0.00271107	0.418269
c45470_g5_i6	-6.16831	0.389049	0.00271107	0.418269
c45154_g1_i3	-6.16831	0.389049	0.00271107	0.418269
c33220_g1_i1	-6.16831	0.389049	0.00271107	0.418269
c28060_g2_i1	-6.16831	0.389049	0.00271107	0.418269
c38593_g3_i4	-6.16831	0.389049	0.00271107	0.418269
c46637_g4_i2	5.71996	0.403009	0.00271107	0.418269
c67222_g1_i1	5.71996	0.403009	0.00271107	0.418269
c44332_g3_i7	5.71996	0.403009	0.00271107	0.418269
c43647_g2_i2	-4.7709	4.02628	0.00271532	0.418491
c44151_g2_i4	5.0587	1.90841	0.00272232	0.419135
c40120_g1_i3	4.97784	2.08452	0.00272859	0.419668
c43721_g4_i1	4.87304	3.17683	0.00273437	0.420123
c38296_g1_i5	5.25662	0.855892	0.00276462	0.424332
c41525_g8_i1	-6.14369	0.36579	0.00280526	0.424876
c34533_g1_i1	-6.14369	0.36579	0.00280526	0.424876
c43068_g1_i10	-6.14369	0.36579	0.00280526	0.424876
c46730_g3_i1	-6.14369	0.36579	0.00280526	0.424876
c37493_g1_i3	-6.14369	0.36579	0.00280526	0.424876
c42829_g1_i7	-6.14369	0.36579	0.00280526	0.424876
c44049_g4_i5	-6.14369	0.36579	0.00280526	0.424876
c45417_g1_i6	5.70207	0.386473	0.00280526	0.424876
c45519_g1_i4	5.70207	0.386473	0.00280526	0.424876
c48723_g1_i1	5.70207	0.386473	0.00280526	0.424876
c45522_g1_i10	5.70207	0.386473	0.00280526	0.424876
c33350_g1_i1	5.70207	0.386473	0.00280526	0.424876
c13526_g1_i2	5.70207	0.386473	0.00280526	0.424876
c43701_g1_i1	-5.14967	0.831905	0.00283414	0.428378
c44337_g1_i10	-5.14967	0.831905	0.00283414	0.428378
c27138_g1_i1	4.80409	3.30047	0.00284768	0.429988
c46872_g3_i2	-4.74298	3.66113	0.00286649	0.431808
c42998_g3_i7	-6.11864	0.342151	0.00290409	0.431808
c44259_g1_i8	-6.11864	0.342151	0.00290409	0.431808
c26486_g1_i1	-6.11864	0.342151	0.00290409	0.431808
c547_g1_i1	-6.11864	0.342151	0.00290409	0.431808
c33043_g1_i1	-6.11864	0.342151	0.00290409	0.431808
c46067_g9_i1	-6.11864	0.342151	0.00290409	0.431808
c45782_g2_i1	5.68396	0.369744	0.00290409	0.431808
c17515_g1_i3	5.68396	0.369744	0.00290409	0.431808
c53371_g1_i1	5.68396	0.369744	0.00290409	0.431808
c39540_g1_i2	5.68396	0.369744	0.00290409	0.431808
c30298_g1_i2	5.68396	0.369744	0.00290409	0.431808
c23429_g1_i1	5.68396	0.369744	0.00290409	0.431808
c46728_g2_i4	5.68396	0.369744	0.00290409	0.431808
c42129_g3_i10	-5.6835	0.802243	0.00290614	0.431808
c42917_g2_i5	5.23066	0.831679	0.00290614	0.431808
c56804_g1_i1	4.73748	3.75378	0.00292407	0.43404
c44151_g2_i1	5.12132	1.66046	0.00294565	0.435939
c42129_g2_i3	-5.02056	1.65353	0.00294565	0.435939
c43042_g1_i4	-5.02056	1.65353	0.00294565	0.435939
c44535_g2_i9	5.28862	1.42697	0.00297343	0.436469
c43078_g2_i4	4.77622	3.27379	0.00297846	0.436469
c24998_g1_i1	5.2175	0.819418	0.00298072	0.436469
c45535_g3_i1	4.71433	4.55895	0.002989	0.436469
c43078_g2_i5	4.74462	3.87972	0.0030036	0.436469
c34265_g2_i2	-6.09315	0.318118	0.00300787	0.436469
c46544_g3_i1	-6.09315	0.318118	0.00300787	0.436469
c44984_g1_i2	-6.09315	0.318118	0.00300787	0.436469
c43068_g1_i7	-6.09315	0.318118	0.00300787	0.436469
c36963_g2_i1	-6.09315	0.318118	0.00300787	0.436469
c45128_g4_i1	-6.09315	0.318118	0.00300787	0.436469
c42143_g1_i3	-6.09315	0.318118	0.00300787	0.436469
c45568_g2_i2	-6.09315	0.318118	0.00300787	0.436469
c30298_g1_i1	5.66561	0.352819	0.00300787	0.436469
c63635_g1_i1	5.66561	0.352819	0.00300787	0.436469
c30565_g1_i3	5.66561	0.352819	0.00300787	0.436469
c46233_g1_i3	5.66561	0.352819	0.00300787	0.436469
c68776_g1_i1	5.66561	0.352819	0.00300787	0.436469
c30645_g1_i1	5.66561	0.352819	0.00300787	0.436469
c33350_g1_i2	5.66561	0.352819	0.00300787	0.436469
c36940_g1_i1	4.64671	8.65184	0.00302249	0.438164
c48776_g1_i1	-5.0946	0.780045	0.00305801	0.442882
c46096_g3_i10	-6.06721	0.29368	0.00311691	0.44492
c30331_g1_i1	-6.06721	0.29368	0.00311691	0.44492
c46167_g5_i1	-6.06721	0.29368	0.00311691	0.44492
c46311_g3_i7	-6.06721	0.29368	0.00311691	0.44492
c14995_g1_i1	-6.06721	0.29368	0.00311691	0.44492
c28589_g2_i2	5.64703	0.335693	0.00311691	0.44492
c6227_g1_i1	5.64703	0.335693	0.00311691	0.44492
c56118_g1_i1	5.64703	0.335693	0.00311691	0.44492
c45179_g2_i1	5.64703	0.335693	0.00311691	0.44492
c56115_g1_i1	5.64703	0.335693	0.00311691	0.44492
c55402_g1_i1	5.62821	0.31836	0.00311691	0.44492
c45850_g1_i19	5.62821	0.31836	0.00311691	0.44492
c63951_g1_i1	5.62821	0.31836	0.00311691	0.44492
c47883_g1_i1	5.62821	0.31836	0.00311691	0.44492
c43428_g6_i13	5.62821	0.31836	0.00311691	0.44492
c45114_g5_i3	5.25409	1.3943	0.0031253	0.445606
c46572_g1_i13	4.8623	2.54198	0.0031277	0.445606
c45212_g3_i1	-5.62773	0.749281	0.00313814	0.446239
c46083_g4_i1	-5.62773	0.749281	0.00313814	0.446239
c41382_g1_i2	4.96443	1.81892	0.00318659	0.452608
c41090_g1_i2	-4.63953	4.62536	0.00321327	0.452608
c45581_g1_i12	4.64632	4.74945	0.00322801	0.452608
c30299_g1_i1	-6.04079	0.268822	0.00323157	0.452608
c42812_g1_i1	-6.04079	0.268822	0.00323157	0.452608
c36588_g1_i3	-6.04079	0.268822	0.00323157	0.452608
c33941_g1_i1	-6.04079	0.268822	0.00323157	0.452608
c43428_g8_i1	-6.04079	0.268822	0.00323157	0.452608
c44352_g1_i3	-6.04079	0.268822	0.00323157	0.452608
c21769_g1_i1	5.60914	0.300815	0.00323157	0.452608
c42740_g2_i1	5.60914	0.300815	0.00323157	0.452608
c46233_g2_i3	5.60914	0.300815	0.00323157	0.452608
c44639_g2_i5	5.60914	0.300815	0.00323157	0.452608
c45993_g2_i1	5.60914	0.300815	0.00323157	0.452608
c22654_g2_i1	5.60914	0.300815	0.00323157	0.452608
c2790_g1_i1	5.60914	0.300815	0.00323157	0.452608
c46402_g2_i2	-5.01414	1.09121	0.0032656	0.456944
c44530_g2_i5	-5.60864	0.731186	0.00330744	0.46193
c46482_g1_i3	-5.05668	0.744409	0.00330744	0.46193
c46893_g3_i1	4.68196	3.57082	0.00334175	0.464697
c45412_g1_i3	-4.66112	3.20333	0.00334451	0.464697
c43068_g4_i1	4.7909	2.12183	0.00335199	0.464697
c65866_g1_i1	5.58981	0.283054	0.00335222	0.464697
c44902_g10_i1	5.58981	0.283054	0.00335222	0.464697
c5098_g1_i1	5.58981	0.283054	0.00335222	0.464697
c31383_g1_i6	5.58981	0.283054	0.00335222	0.464697
c16417_g1_i1	5.58981	0.283054	0.00335222	0.464697
c46682_g2_i2	-4.60615	5.32774	0.00335865	0.465156
c42758_g1_i4	5.12188	0.730537	0.00339691	0.46808
c34972_g1_i1	-5.03734	0.726256	0.00339691	0.46808
c44337_g1_i6	-4.89421	2.09815	0.00342085	0.46808
c4330_g1_i1	5.02393	1.56827	0.00345014	0.46808
c45482_g4_i1	4.85148	2.36622	0.00346599	0.46808
c46505_g1_i6	4.66328	3.25205	0.00346822	0.46808
c45522_g2_i2	4.8307	1.94486	0.00346847	0.46808
c45392_g1_i8	-6.01387	0.24353	0.00347927	0.46808
c41903_g2_i2	-6.01387	0.24353	0.00347927	0.46808
c42069_g1_i3	-6.01387	0.24353	0.00347927	0.46808
c21008_g1_i1	-6.01387	0.24353	0.00347927	0.46808
c43794_g11_i2	-6.01387	0.24353	0.00347927	0.46808
c35497_g1_i1	-6.01387	0.24353	0.00347927	0.46808
c34692_g2_i6	-6.01387	0.24353	0.00347927	0.46808
c34295_g1_i1	-6.01387	0.24353	0.00347927	0.46808
c43428_g3_i1	-6.01387	0.24353	0.00347927	0.46808
c35033_g1_i1	-6.01387	0.24353	0.00347927	0.46808
c22277_g1_i1	-6.01387	0.24353	0.00347927	0.46808
c26564_g1_i2	-6.01387	0.24353	0.00347927	0.46808
c37606_g1_i1	-6.01387	0.24353	0.00347927	0.46808
c46383_g2_i1	5.57022	0.265071	0.00347927	0.46808
c46877_g3_i4	5.57022	0.265071	0.00347927	0.46808
c20790_g1_i1	5.57022	0.265071	0.00347927	0.46808
c45114_g5_i1	5.57022	0.265071	0.00347927	0.46808
c46099_g1_i7	5.57022	0.265071	0.00347927	0.46808
c46099_g1_i8	5.57022	0.265071	0.00347927	0.46808
c60030_g1_i1	5.57022	0.265071	0.00347927	0.46808
c43423_g2_i18	5.57022	0.265071	0.00347927	0.46808
c46303_g3_i4	-5.5697	0.694303	0.0034898	0.46808
c30172_g1_i3	-5.5697	0.694303	0.0034898	0.46808
c43079_g1_i3	-5.5697	0.694303	0.0034898	0.46808
c45106_g1_i10	-5.5697	0.694303	0.0034898	0.46808
c46303_g6_i4	-5.01774	0.707872	0.0034898	0.46808
c39001_g2_i1	-5.01774	0.707872	0.0034898	0.46808
c38176_g2_i1	-5.01774	0.707872	0.0034898	0.46808
c46433_g1_i1	-4.91605	1.55405	0.00350186	0.469275
c7331_g1_i1	4.66104	2.86925	0.00353096	0.472749
c41629_g3_i6	-5.54983	0.675503	0.00358629	0.473951
c45627_g5_i1	-5.54983	0.675503	0.00358629	0.473951
c42069_g1_i1	-4.99787	0.689251	0.00358629	0.473951
c46344_g1_i1	4.74818	2.08136	0.00360192	0.473951
c45106_g1_i11	5.00049	1.54614	0.00360861	0.473951
c31996_g1_i2	-5.98645	0.217788	0.00361316	0.473951
c43046_g1_i4	-5.98645	0.217788	0.00361316	0.473951
c43340_g2_i1	-5.98645	0.217788	0.00361316	0.473951
c38593_g3_i3	-5.98645	0.217788	0.00361316	0.473951
c46311_g3_i19	-5.98645	0.217788	0.00361316	0.473951
c31435_g1_i1	-5.98645	0.217788	0.00361316	0.473951
c41677_g2_i3	-5.98645	0.217788	0.00361316	0.473951
c17740_g1_i2	-5.98645	0.217788	0.00361316	0.473951
c43078_g6_i3	-5.98645	0.217788	0.00361316	0.473951
c43079_g1_i1	-5.98645	0.217788	0.00361316	0.473951
c45568_g2_i3	-5.98645	0.217788	0.00361316	0.473951
c44998_g2_i4	-5.98645	0.217788	0.00361316	0.473951
c24535_g2_i1	-5.98645	0.217788	0.00361316	0.473951
c33634_g2_i2	5.55036	0.24686	0.00361316	0.473951
c60828_g1_i1	5.55036	0.24686	0.00361316	0.473951
c22554_g1_i1	5.55036	0.24686	0.00361316	0.473951
c45497_g2_i4	5.55036	0.24686	0.00361316	0.473951
c45535_g7_i1	5.55036	0.24686	0.00361316	0.473951
c41523_g2_i5	-4.88153	1.73504	0.00362265	0.474778
c2675_g1_i1	-4.95281	1.03331	0.0036302	0.475233
c46872_g1_i1	-4.86344	1.90394	0.00363251	0.475233
c45264_g1_i5	-4.71668	2.33338	0.00364949	0.476918
c45106_g1_i4	5.16397	1.30921	0.0036518	0.476918
c38807_g1_i2	-5.52968	0.656455	0.00368656	0.480194
c33627_g1_i3	5.07887	0.690698	0.00368656	0.480194
c45383_g2_i1	-4.97772	0.670387	0.00368656	0.480194
c44902_g1_i11	4.97666	1.52365	0.00371996	0.482978
c33533_g1_i2	-5.95849	0.191579	0.00375438	0.482978
c41830_g4_i2	-5.95849	0.191579	0.00375438	0.482978
c42250_g1_i1	-5.95849	0.191579	0.00375438	0.482978
c46892_g2_i1	-5.95849	0.191579	0.00375438	0.482978
c27322_g1_i1	-5.95849	0.191579	0.00375438	0.482978
c29882_g1_i3	-5.95849	0.191579	0.00375438	0.482978
c33533_g1_i3	-5.95849	0.191579	0.00375438	0.482978
c46311_g3_i17	-5.95849	0.191579	0.00375438	0.482978
c36519_g3_i1	-5.95849	0.191579	0.00375438	0.482978
c17123_g1_i1	5.53022	0.228415	0.00375438	0.482978
c13061_g1_i2	5.53022	0.228415	0.00375438	0.482978
c50458_g1_i1	5.53022	0.228415	0.00375438	0.482978
c43800_g2_i5	5.53022	0.228415	0.00375438	0.482978
c45581_g1_i6	4.64496	2.74072	0.00375659	0.482978
c42222_g1_i3	4.70804	2.54342	0.00376657	0.483844
c46104_g1_i8	-4.87203	1.51226	0.00377745	0.484822
c46051_g14_i1	5.12629	1.27372	0.0038549	0.493758
c46303_g6_i1	-4.90503	0.988308	0.00387681	0.493758
c46531_g2_i4	-4.95729	0.651275	0.0038992	0.493758
c63122_g1_i1	-5.92998	0.164887	0.00390345	0.493758
c44323_g1_i1	-5.92998	0.164887	0.00390345	0.493758
c40766_g7_i3	-5.92998	0.164887	0.00390345	0.493758
c37631_g1_i1	-5.92998	0.164887	0.00390345	0.493758
c21462_g1_i1	-5.92998	0.164887	0.00390345	0.493758
c34813_g1_i1	5.5098	0.20973	0.00390345	0.493758
c14721_g1_i2	5.5098	0.20973	0.00390345	0.493758
c42673_g3_i1	5.5098	0.20973	0.00390345	0.493758
c56904_g1_i1	5.48909	0.190799	0.00390345	0.493758
c46702_g1_i3	5.48909	0.190799	0.00390345	0.493758
c33350_g1_i3	5.48909	0.190799	0.00390345	0.493758
c24010_g1_i2	5.48909	0.190799	0.00390345	0.493758
c11365_g1_i1	5.48909	0.190799	0.00390345	0.493758
c46838_g3_i2	5.48909	0.190799	0.00390345	0.493758
c25550_g1_i2	4.69292	2.02912	0.00392068	0.495517
c46008_g3_i2	-5.48852	0.617589	0.004012	0.504253
c5081_g1_i1	5.01946	0.635804	0.004012	0.504253
c33627_g1_i2	5.01946	0.635804	0.004012	0.504253
c35629_g1_i2	-4.93656	0.631906	0.004012	0.504253
c46537_g1_i2	4.93605	1.48538	0.00402026	0.504253
c65478_g1_i1	4.93605	1.48538	0.00402026	0.504253
c45252_g1_i3	-4.87228	0.957508	0.00405442	0.504253
c44677_g4_i1	-5.90089	0.137694	0.00406093	0.504253
c45962_g2_i7	-5.90089	0.137694	0.00406093	0.504253
c41903_g2_i5	-5.90089	0.137694	0.00406093	0.504253
c43738_g1_i3	-5.90089	0.137694	0.00406093	0.504253
c42111_g1_i1	-5.90089	0.137694	0.00406093	0.504253
c41852_g4_i3	-5.90089	0.137694	0.00406093	0.504253
c45166_g2_i4	-5.90089	0.137694	0.00406093	0.504253
c42384_g1_i6	-5.90089	0.137694	0.00406093	0.504253
c58967_g1_i1	5.46807	0.171616	0.00406093	0.504253
c7827_g1_i1	5.46807	0.171616	0.00406093	0.504253
c19842_g1_i2	5.46807	0.171616	0.00406093	0.504253
c46877_g3_i1	5.46807	0.171616	0.00406093	0.504253
c45390_g1_i3	5.46807	0.171616	0.00406093	0.504253
c43332_g3_i2	5.46807	0.171616	0.00406093	0.504253
c44495_g1_i8	5.08759	1.23733	0.00407417	0.505476
c45068_g1_i12	-4.82662	1.46922	0.00408437	0.506319
c44549_g3_i2	4.72568	1.84565	0.00409317	0.506987
c45262_g3_i1	-5.46749	0.597757	0.00412941	0.508937
c46182_g3_i12	-5.46749	0.597757	0.00412941	0.508937
c37985_g1_i3	-5.46749	0.597757	0.00412941	0.508937
c45735_g2_i10	-4.91553	0.612274	0.00412941	0.508937
c40656_g1_i2	-4.91553	0.612274	0.00412941	0.508937
c23978_g1_i1	-4.91553	0.612274	0.00412941	0.508937
c43990_g2_i2	4.79949	1.66308	0.00414703	0.510347
c59895_g1_i1	5.07776	1.22809	0.00415114	0.510347
c30949_g1_i1	-4.83153	1.22303	0.00415114	0.510347
c37388_g1_i2	-4.62106	1.98598	0.00418625	0.514238
c36239_g1_i3	4.90272	1.45401	0.00421695	0.516319
c45654_g4_i2	5.44674	0.152173	0.00422746	0.516319
c22554_g1_i2	5.44674	0.152173	0.00422746	0.516319
c23274_g1_i1	5.44674	0.152173	0.00422746	0.516319
c52760_g1_i1	5.44674	0.152173	0.00422746	0.516319
c40673_g3_i2	5.44674	0.152173	0.00422746	0.516319
c26564_g1_i1	5.44674	0.152173	0.00422746	0.516319
c45443_g5_i3	-5.44615	0.577649	0.0042517	0.518004
c44346_g1_i2	4.98881	0.607551	0.0042517	0.518004
c45673_g2_i10	4.98881	0.607551	0.0042517	0.518004
c42190_g1_i11	4.54065	2.75491	0.00428517	0.521655
c61853_g1_i1	4.69982	1.82127	0.00430045	0.523088
c42117_g1_i2	4.66134	2.35092	0.00434745	0.52831
c36414_g1_i3	-5.42449	0.557258	0.00437911	0.52831
c41852_g4_i4	-5.42449	0.557258	0.00437911	0.52831
c38532_g1_i2	4.97324	0.593214	0.00437911	0.52831
c22873_g1_i1	-5.87121	0.10998	0.0044037	0.52831
c45114_g1_i5	-5.87121	0.10998	0.0044037	0.52831
c38573_g2_i1	-5.87121	0.10998	0.0044037	0.52831
c45605_g2_i2	-5.87121	0.10998	0.0044037	0.52831
c45501_g4_i5	-5.87121	0.10998	0.0044037	0.52831
c45649_g2_i2	-5.87121	0.10998	0.0044037	0.52831
c45678_g2_i4	-5.87121	0.10998	0.0044037	0.52831
c22720_g1_i1	-5.87121	0.10998	0.0044037	0.52831
c51038_g1_i1	5.42509	0.132464	0.0044037	0.52831
c42842_g8_i1	5.42509	0.132464	0.0044037	0.52831
c10915_g1_i2	5.42509	0.132464	0.0044037	0.52831
c46728_g2_i11	5.42509	0.132464	0.0044037	0.52831
c67323_g1_i1	5.42509	0.132464	0.0044037	0.52831
c41506_g7_i3	4.68011	1.80272	0.00440963	0.528594
c46402_g2_i1	5.03772	1.19051	0.00448026	0.536629
c36940_g1_i2	4.40396	7.99127	0.00449831	0.538359
c46743_g4_i1	-5.4025	0.536575	0.00451193	0.539555
c46538_g3_i5	4.49327	3.6396	0.00452076	0.539978
c46345_g2_i11	-4.73026	1.77733	0.00452273	0.539978
c41712_g1_i2	-4.77555	1.17027	0.00456822	0.540687
c33947_g1_i2	-4.56354	1.93153	0.00458115	0.540687
c25388_g1_i1	-5.8409	0.0817257	0.00459041	0.540687
c40300_g1_i4	-5.8409	0.0817257	0.00459041	0.540687
c43533_g5_i6	-5.8409	0.0817257	0.00459041	0.540687
c26468_g1_i1	-5.8409	0.0817257	0.00459041	0.540687
c34716_g1_i1	-5.8409	0.0817257	0.00459041	0.540687
c43658_g2_i3	-5.8409	0.0817257	0.00459041	0.540687
c32065_g1_i3	-5.8409	0.0817257	0.00459041	0.540687
c17843_g1_i1	-5.8409	0.0817257	0.00459041	0.540687
c44501_g2_i2	5.40312	0.11248	0.00459041	0.540687
c33204_g2_i1	5.40312	0.11248	0.00459041	0.540687
c17420_g1_i3	5.40312	0.11248	0.00459041	0.540687
c19827_g1_i1	5.40312	0.11248	0.00459041	0.540687
c59546_g1_i1	5.40312	0.11248	0.00459041	0.540687
c21206_g1_i1	5.40312	0.11248	0.00459041	0.540687
c46157_g6_i2	5.40312	0.11248	0.00459041	0.540687
c14538_g1_i1	4.94158	0.564104	0.00465046	0.546464
c6686_g1_i1	4.92548	0.549325	0.00465046	0.546464
c39678_g1_i2	4.92548	0.549325	0.00465046	0.546464
c27138_g1_i3	4.46089	3.8693	0.00467641	0.54908
c45526_g7_i1	-4.55703	2.18163	0.00471376	0.552638
c44790_g4_i2	-4.54848	2.05109	0.00472705	0.552638
c16400_g1_i1	4.83366	1.38916	0.00473148	0.552638
c30172_g1_i1	-4.74672	1.14315	0.00475154	0.552638
c46275_g4_i2	4.53216	2.51098	0.00475615	0.552638
c45829_g1_i8	4.56392	2.4068	0.00477035	0.552638
c29874_g1_i1	-5.80995	0.0529088	0.00478838	0.552638
c46606_g2_i7	-5.80995	0.0529088	0.00478838	0.552638
c42384_g1_i1	-5.80995	0.0529088	0.00478838	0.552638
c45230_g1_i1	-5.80995	0.0529088	0.00478838	0.552638
c26107_g1_i2	-5.80995	0.0529088	0.00478838	0.552638
c17229_g1_i1	-5.80995	0.0529088	0.00478838	0.552638
c2498_g1_i1	-5.80995	0.0529088	0.00478838	0.552638
c39333_g1_i5	-5.80995	0.0529088	0.00478838	0.552638
c42481_g4_i1	-5.80995	0.0529088	0.00478838	0.552638
c23629_g1_i2	-5.80995	0.0529088	0.00478838	0.552638
c29882_g1_i1	-5.80995	0.0529088	0.00478838	0.552638
c45264_g3_i1	-5.80995	0.0529088	0.00478838	0.552638
c45764_g5_i5	-5.80995	0.0529088	0.00478838	0.552638
c44291_g1_i2	5.3808	0.0922145	0.00478838	0.552638
c44883_g3_i10	5.3808	0.0922145	0.00478838	0.552638
c66991_g1_i1	5.35813	0.0716589	0.00478838	0.552638
c13108_g1_i1	4.90921	0.534392	0.00479502	0.552976
c49498_g1_i1	4.81586	1.37247	0.00481206	0.554512
c44883_g5_i3	-4.73209	1.1294	0.00484708	0.558115
c46531_g3_i4	-4.76932	0.860964	0.00489135	0.562714
c39001_g1_i1	-4.70643	1.35566	0.00489458	0.562714
c44992_g1_i2	-5.35749	0.494301	0.00494595	0.566433
c45046_g6_i1	-5.35749	0.494301	0.00494595	0.566433
c43800_g2_i3	-4.80553	0.509908	0.00494595	0.566433
c45786_g2_i2	-4.80553	0.509908	0.00494595	0.566433
c46440_g1_i3	-4.80553	0.509908	0.00494595	0.566433
c45935_g7_i1	-5.77831	0.023507	0.00499851	0.567217
c45096_g5_i2	-5.77831	0.023507	0.00499851	0.567217
c35369_g2_i1	-5.77831	0.023507	0.00499851	0.567217
c28096_g1_i1	-5.77831	0.023507	0.00499851	0.567217
c46877_g2_i12	-5.77831	0.023507	0.00499851	0.567217
c44078_g1_i7	5.3351	0.050805	0.00499851	0.567217
c44780_g1_i16	5.3351	0.050805	0.00499851	0.567217
c43137_g1_i9	5.3351	0.050805	0.00499851	0.567217
c46186_g4_i10	5.3351	0.050805	0.00499851	0.567217
c2749_g1_i1	5.3351	0.050805	0.00499851	0.567217
c45279_g2_i1	5.3351	0.050805	0.00499851	0.567217
c37884_g3_i1	5.3351	0.050805	0.00499851	0.567217
c46343_g1_i6	-4.75142	0.844227	0.00501256	0.568378
c27148_g1_i1	4.60547	1.73257	0.00501813	0.568576
c41448_g1_i7	-4.51826	2.25774	0.00505281	0.57207
c45482_g2_i4	4.53222	1.87781	0.00509063	0.575632
c43138_g3_i1	-5.33444	0.472691	0.0051036	0.575632
c46615_g6_i1	-5.33444	0.472691	0.0051036	0.575632
c42998_g3_i3	-5.33444	0.472691	0.0051036	0.575632
c41852_g5_i4	-4.78248	0.488536	0.0051036	0.575632
c46656_g2_i11	-4.73329	0.827294	0.00513802	0.577585
c41629_g3_i7	-4.73329	0.827294	0.00513802	0.577585
c45412_g1_i1	-4.70238	1.10149	0.00515036	0.577585
c44790_g4_i3	-4.64457	1.86066	0.00515207	0.577585
c38140_g2_i1	-4.49487	1.86666	0.00515207	0.577585
c45051_g1_i13	-4.44804	2.87075	0.00519652	0.577585
c41677_g2_i9	-5.74596	-0.00650407	0.00522178	0.577585
c24346_g1_i1	-5.74596	-0.00650407	0.00522178	0.577585
c33043_g2_i1	-5.74596	-0.00650407	0.00522178	0.577585
c29794_g1_i1	-5.74596	-0.00650407	0.00522178	0.577585
c21462_g1_i2	-5.74596	-0.00650407	0.00522178	0.577585
c37472_g1_i2	-5.74596	-0.00650407	0.00522178	0.577585
c43657_g2_i5	-5.74596	-0.00650407	0.00522178	0.577585
c36519_g1_i3	-5.74596	-0.00650407	0.00522178	0.577585
c44317_g1_i1	-5.74596	-0.00650407	0.00522178	0.577585
c8801_g1_i1	-5.74596	-0.00650407	0.00522178	0.577585
c46572_g1_i20	5.3117	0.0296437	0.00522178	0.577585
c22640_g1_i1	5.3117	0.0296437	0.00522178	0.577585
c46653_g5_i1	5.3117	0.0296437	0.00522178	0.577585
c49926_g1_i1	5.3117	0.0296437	0.00522178	0.577585
c64096_g1_i1	5.3117	0.0296437	0.00522178	0.577585
c43467_g2_i4	5.3117	0.0296437	0.00522178	0.577585
c6563_g1_i1	5.3117	0.0296437	0.00522178	0.577585
c44291_g4_i4	5.3117	0.0296437	0.00522178	0.577585
c41862_g1_i2	5.3117	0.0296437	0.00522178	0.577585
c70301_g1_i1	5.3117	0.0296437	0.00522178	0.577585
c45878_g2_i2	-4.68729	1.08734	0.00525735	0.581088
c37447_g2_i1	-4.75906	0.466843	0.00526839	0.581875
c45302_g1_i16	4.92152	1.08182	0.00536748	0.592381
c41848_g7_i4	4.34427	4.24015	0.0053932	0.594142
c45988_g4_i4	4.40972	2.9251	0.00540383	0.594142
c46728_g2_i2	4.49394	1.84191	0.00540847	0.594142
c37301_g1_i1	4.84221	0.473062	0.00544072	0.594142
c43092_g1_i1	-5.71288	-0.0371499	0.00545927	0.594142
c39386_g1_i1	-5.71288	-0.0371499	0.00545927	0.594142
c32281_g1_i1	-5.71288	-0.0371499	0.00545927	0.594142
c37472_g1_i1	-5.71288	-0.0371499	0.00545927	0.594142
c31140_g1_i1	-5.71288	-0.0371499	0.00545927	0.594142
c44958_g7_i2	-5.71288	-0.0371499	0.00545927	0.594142
c19908_g1_i1	-5.71288	-0.0371499	0.00545927	0.594142
c32095_g1_i1	5.28791	0.00816596	0.00545927	0.594142
c23369_g1_i2	5.28791	0.00816596	0.00545927	0.594142
c44592_g1_i3	5.28791	0.00816596	0.00545927	0.594142
c24608_g1_i1	5.28791	0.00816596	0.00545927	0.594142
c34466_g1_i2	5.28791	0.00816596	0.00545927	0.594142
c22420_g1_i1	5.28791	0.00816596	0.00545927	0.594142
c30298_g1_i4	5.28791	0.00816596	0.00545927	0.594142
c45654_g2_i2	5.28791	0.00816596	0.00545927	0.594142
c44495_g1_i15	-4.65662	1.0586	0.00548087	0.596058
c30891_g1_i1	4.46998	2.31815	0.00556043	0.604269
c35795_g1_i1	-4.45504	2.08514	0.00558265	0.606241
c46583_g1_i4	4.46785	1.81747	0.00561263	0.609052
c42004_g1_i2	4.8075	0.441387	0.00562104	0.609076
c18905_g1_i2	4.8075	0.441387	0.00562104	0.609076
c27672_g1_i2	-4.6292	1.28297	0.00563205	0.609826
c42129_g2_i4	4.60491	1.48056	0.00565499	0.611865
c44850_g2_i2	5.26372	-0.0136379	0.00571215	0.614921
c59030_g1_i1	5.26372	-0.0136379	0.00571215	0.614921
c41632_g2_i3	5.26372	-0.0136379	0.00571215	0.614921
c41832_g1_i1	5.26372	-0.0136379	0.00571215	0.614921
c43115_g5_i2	5.26372	-0.0136379	0.00571215	0.614921
c1942_g1_i2	5.26372	-0.0136379	0.00571215	0.614921
c33208_g2_i1	5.26372	-0.0136379	0.00571215	0.614921
c46366_g9_i1	4.71386	1.27711	0.00573497	0.616932
c38415_g1_i1	4.31207	4.17508	0.00574339	0.617391
c46345_g2_i10	-4.42792	1.93724	0.00575726	0.618436
c45132_g1_i1	-5.26301	0.405854	0.00580983	0.623184
c44434_g4_i5	-4.71105	0.422458	0.00580983	0.623184
c14280_g1_i1	4.25207	5.93328	0.00582325	0.624173
c45552_g4_i2	-4.65843	0.757508	0.00583616	0.624369
c33947_g1_i3	-4.58587	1.45523	0.0058368	0.624369
c40766_g7_i4	-4.60251	1.25791	0.00584055	0.624369
c46221_g1_i6	4.86544	1.02956	0.00584185	0.624369
c46872_g2_i1	-4.37199	2.79868	0.00586986	0.626913
c45167_g2_i11	4.28738	4.34743	0.00588039	0.627587
c36457_g1_i1	4.30368	3.56962	0.00592963	0.628492
c43561_g1_i1	-4.60937	1.01439	0.00596957	0.628492
c27160_g1_i1	-5.67901	-0.068458	0.00598174	0.628492
c44049_g3_i2	-5.67901	-0.068458	0.00598174	0.628492
c42719_g1_i1	-5.67901	-0.068458	0.00598174	0.628492
c45605_g2_i1	-5.67901	-0.068458	0.00598174	0.628492
c44049_g4_i3	-5.67901	-0.068458	0.00598174	0.628492
c40188_g1_i5	-5.67901	-0.068458	0.00598174	0.628492
c45262_g3_i2	-5.67901	-0.068458	0.00598174	0.628492
c46608_g2_i12	-5.67901	-0.068458	0.00598174	0.628492
c42998_g3_i6	-5.67901	-0.068458	0.00598174	0.628492
c46233_g1_i7	-5.67901	-0.068458	0.00598174	0.628492
c33758_g1_i1	-5.67901	-0.068458	0.00598174	0.628492
c46039_g3_i9	5.23912	-0.0357781	0.00598174	0.628492
c48455_g1_i1	5.23912	-0.0357781	0.00598174	0.628492
c42574_g6_i2	5.23912	-0.0357781	0.00598174	0.628492
c45403_g2_i4	5.23912	-0.0357781	0.00598174	0.628492
c20014_g1_i1	5.23912	-0.0357781	0.00598174	0.628492
c46039_g3_i8	5.23912	-0.0357781	0.00598174	0.628492
c16181_g1_i1	5.23912	-0.0357781	0.00598174	0.628492
c46157_g9_i1	5.23912	-0.0357781	0.00598174	0.628492
c46572_g2_i2	5.23912	-0.0357781	0.00598174	0.628492
c36668_g1_i1	4.24903	4.92335	0.00598869	0.628778
c46440_g1_i1	-5.23839	0.382871	0.00600763	0.628993
c41852_g4_i1	-5.23839	0.382871	0.00600763	0.628993
c42334_g1_i1	-5.23839	0.382871	0.00600763	0.628993
c46568_g2_i13	4.77194	0.408999	0.00600763	0.628993
c46759_g1_i1	-4.59327	0.999353	0.00610123	0.637896
c46349_g2_i5	-4.59327	0.999353	0.00610123	0.637896
c45308_g4_i1	4.55403	1.43309	0.00612521	0.639954
c46537_g1_i8	-4.56152	1.21948	0.00617409	0.641079
c37022_g1_i1	-5.21335	0.359517	0.00621497	0.641079
c46149_g2_i3	4.75383	0.392527	0.00621497	0.641079
c43458_g1_i2	4.33337	2.44627	0.00623465	0.641079
c32709_g1_i1	4.81895	0.986349	0.006237	0.641079
c36751_g1_i2	4.81895	0.986349	0.006237	0.641079
c46893_g1_i6	4.45898	1.59556	0.00626426	0.641079
c42842_g3_i4	-5.64433	-0.100457	0.00626947	0.641079
c41677_g2_i8	-5.64433	-0.100457	0.00626947	0.641079
c51006_g1_i1	-5.64433	-0.100457	0.00626947	0.641079
c27308_g1_i1	-5.64433	-0.100457	0.00626947	0.641079
c35553_g2_i2	-5.64433	-0.100457	0.00626947	0.641079
c46282_g3_i7	-5.64433	-0.100457	0.00626947	0.641079
c43068_g2_i1	-5.64433	-0.100457	0.00626947	0.641079
c27322_g1_i3	-5.64433	-0.100457	0.00626947	0.641079
c36519_g1_i6	-5.64433	-0.100457	0.00626947	0.641079
c44017_g3_i2	-5.64433	-0.100457	0.00626947	0.641079
c42998_g3_i2	-5.64433	-0.100457	0.00626947	0.641079
c44317_g2_i1	-5.64433	-0.100457	0.00626947	0.641079
c11475_g1_i1	-5.64433	-0.100457	0.00626947	0.641079
c28749_g2_i1	-5.64433	-0.100457	0.00626947	0.641079
c36519_g1_i1	-5.64433	-0.100457	0.00626947	0.641079
c17686_g1_i1	5.21409	-0.058265	0.00626947	0.641079
c16417_g2_i1	5.21409	-0.058265	0.00626947	0.641079
c31114_g1_i2	5.21409	-0.058265	0.00626947	0.641079
c21305_g1_i1	5.21409	-0.058265	0.00626947	0.641079
c44638_g1_i1	5.21409	-0.058265	0.00626947	0.641079
c41632_g2_i7	5.21409	-0.058265	0.00626947	0.641079
c15883_g1_i1	5.18862	-0.0811099	0.00626947	0.641079
c41632_g2_i6	5.18862	-0.0811099	0.00626947	0.641079
c44291_g2_i1	5.18862	-0.0811099	0.00626947	0.641079
c44327_g1_i3	4.1989	7.46254	0.00628418	0.642142
c43078_g2_i7	4.3029	3.14119	0.00631522	0.644871
c47825_g1_i1	4.47449	2.00975	0.00633675	0.646626
c45878_g1_i2	-4.50628	1.73001	0.00637671	0.650258
c46245_g5_i1	4.64498	1.21296	0.00641143	0.652978
c41049_g1_i1	-4.37078	2.11842	0.00641653	0.652978
c43855_g1_i7	-4.37078	2.11842	0.00641653	0.652978
c38522_g1_i1	-5.18786	0.33578	0.00643248	0.653261
c53314_g1_i1	4.73549	0.375864	0.00643248	0.653261
c46492_g2_i7	-4.6359	0.353219	0.00643248	0.653261
c46038_g4_i1	-4.57947	0.684183	0.00649403	0.656294
c30302_g2_i1	4.62468	1.19409	0.00653491	0.656294
c38409_g1_i1	4.18603	5.52448	0.00657307	0.656294
c32587_g1_i2	-5.6088	-0.133179	0.00657696	0.656294
c41648_g2_i1	-5.6088	-0.133179	0.00657696	0.656294
c26876_g1_i1	-5.6088	-0.133179	0.00657696	0.656294
c46338_g1_i14	-5.6088	-0.133179	0.00657696	0.656294
c41504_g3_i1	-5.6088	-0.133179	0.00657696	0.656294
c26112_g1_i1	-5.6088	-0.133179	0.00657696	0.656294
c45678_g2_i9	-5.6088	-0.133179	0.00657696	0.656294
c44229_g1_i2	-5.6088	-0.133179	0.00657696	0.656294
c46036_g2_i4	-5.6088	-0.133179	0.00657696	0.656294
c41791_g3_i2	-5.6088	-0.133179	0.00657696	0.656294
c17740_g1_i1	-5.6088	-0.133179	0.00657696	0.656294
c45905_g1_i2	-5.6088	-0.133179	0.00657696	0.656294
c67346_g1_i1	5.16269	-0.104324	0.00657696	0.656294
c9518_g1_i2	5.16269	-0.104324	0.00657696	0.656294
c36802_g1_i1	5.16269	-0.104324	0.00657696	0.656294
c56998_g1_i1	5.16269	-0.104324	0.00657696	0.656294
c46691_g2_i1	5.16269	-0.104324	0.00657696	0.656294
c57401_g1_i1	5.16269	-0.104324	0.00657696	0.656294
c55020_g1_i1	5.16269	-0.104324	0.00657696	0.656294
c40673_g5_i1	5.16269	-0.104324	0.00657696	0.656294
c43467_g2_i2	5.16269	-0.104324	0.00657696	0.656294
c51244_g1_i1	5.16269	-0.104324	0.00657696	0.656294
c37745_g1_i1	5.16269	-0.104324	0.00657696	0.656294
c45829_g1_i4	4.36556	1.72196	0.00663425	0.660328
c45302_g1_i23	4.42781	1.56652	0.00664274	0.660328
c15140_g1_i1	4.51022	1.39229	0.00665203	0.660328
c2580_g1_i1	4.51022	1.39229	0.00665203	0.660328
c43545_g2_i10	-4.50141	1.3759	0.00665203	0.660328
c37022_g1_i2	-5.16191	0.311647	0.00666078	0.660328
c36102_g1_i1	-5.16191	0.311647	0.00666078	0.660328
c65577_g1_i1	4.7169	0.359006	0.00666078	0.660328
c43924_g1_i1	4.7169	0.359006	0.00666078	0.660328
c41629_g3_i4	4.61442	1.18456	0.00666174	0.660328
c42842_g5_i1	4.34954	2.20497	0.00673425	0.667072
c46671_g1_i15	4.22381	3.69151	0.00675525	0.668707
c46083_g4_i2	-4.33711	2.19123	0.00679851	0.669385
c45454_g5_i6	4.77092	0.941799	0.00682449	0.669385
c37606_g1_i3	-4.52701	0.937574	0.00682449	0.669385
c43794_g4_i3	4.21266	3.2551	0.00683896	0.669385
c46099_g1_i4	4.41197	1.55178	0.00684405	0.669385
c44591_g1_i3	-4.55904	0.665255	0.00686233	0.669385
c46671_g1_i12	4.23286	3.14461	0.00689716	0.669385
c45878_g2_i5	-5.13549	0.287105	0.0069006	0.669385
c24390_g1_i1	4.67901	0.324685	0.0069006	0.669385
c29686_g1_i2	4.67901	0.324685	0.0069006	0.669385
c46647_g1_i7	-4.58353	0.305149	0.0069006	0.669385
c46366_g9_i8	-5.57237	-0.166656	0.00690598	0.669385
c45212_g1_i2	-5.57237	-0.166656	0.00690598	0.669385
c21002_g1_i1	-5.57237	-0.166656	0.00690598	0.669385
c42129_g3_i9	-5.57237	-0.166656	0.00690598	0.669385
c46303_g6_i3	-5.57237	-0.166656	0.00690598	0.669385
c36126_g1_i2	-5.57237	-0.166656	0.00690598	0.669385
c55221_g1_i1	-5.57237	-0.166656	0.00690598	0.669385
c42003_g1_i3	-5.57237	-0.166656	0.00690598	0.669385
c42902_g3_i1	-5.57237	-0.166656	0.00690598	0.669385
c43680_g1_i1	-5.57237	-0.166656	0.00690598	0.669385
c42384_g2_i2	-5.57237	-0.166656	0.00690598	0.669385
c44139_g1_i1	-5.57237	-0.166656	0.00690598	0.669385
c44229_g3_i12	-5.57237	-0.166656	0.00690598	0.669385
c45605_g2_i3	-5.57237	-0.166656	0.00690598	0.669385
c21778_g1_i1	-5.57237	-0.166656	0.00690598	0.669385
c39333_g1_i3	-5.57237	-0.166656	0.00690598	0.669385
c50698_g1_i1	5.13629	-0.12792	0.00690598	0.669385
c17420_g1_i1	5.13629	-0.12792	0.00690598	0.669385
c58988_g1_i1	5.13629	-0.12792	0.00690598	0.669385
c46728_g2_i6	5.13629	-0.12792	0.00690598	0.669385
c44902_g1_i9	5.13629	-0.12792	0.00690598	0.669385
c41383_g2_i1	4.42184	1.96039	0.00692087	0.670392
c44559_g4_i1	4.27332	2.70509	0.00694237	0.672038
c44766_g3_i9	4.75865	0.930442	0.00698341	0.675571
c45114_g5_i2	4.36296	2.06987	0.00703431	0.679769
c46388_g1_i2	4.26622	2.69841	0.00703594	0.679769
c45212_g2_i3	-4.53831	0.646077	0.0070575	0.681411
c44555_g3_i3	4.74628	0.918996	0.00714755	0.687443
c38864_g1_i2	4.65968	0.307212	0.00715267	0.687443
c48077_g1_i1	4.65968	0.307212	0.00715267	0.687443
c35954_g1_i1	-4.28721	1.67163	0.00719483	0.687443
c46596_g5_i2	4.56201	1.13596	0.00720503	0.687443
c41848_g7_i2	4.16706	3.89102	0.00722104	0.687443
c40063_g1_i5	-5.535	-0.200925	0.0072585	0.687443
c25485_g1_i1	-5.535	-0.200925	0.0072585	0.687443
c25180_g1_i1	-5.535	-0.200925	0.0072585	0.687443
c43157_g1_i5	-5.535	-0.200925	0.0072585	0.687443
c45497_g1_i1	-5.535	-0.200925	0.0072585	0.687443
c45810_g2_i1	-5.535	-0.200925	0.0072585	0.687443
c45810_g1_i1	-5.535	-0.200925	0.0072585	0.687443
c12578_g1_i1	-5.535	-0.200925	0.0072585	0.687443
c41524_g1_i2	-5.535	-0.200925	0.0072585	0.687443
c5734_g1_i1	-5.535	-0.200925	0.0072585	0.687443
c45228_g2_i1	-5.535	-0.200925	0.0072585	0.687443
c44317_g2_i2	-5.535	-0.200925	0.0072585	0.687443
c43046_g1_i2	-5.535	-0.200925	0.0072585	0.687443
c45188_g1_i12	-5.535	-0.200925	0.0072585	0.687443
c46039_g1_i5	-5.535	-0.200925	0.0072585	0.687443
c34813_g1_i4	5.1094	-0.151911	0.0072585	0.687443
c55277_g1_i1	5.1094	-0.151911	0.0072585	0.687443
c59997_g1_i1	5.1094	-0.151911	0.0072585	0.687443
c30645_g2_i2	5.1094	-0.151911	0.0072585	0.687443
c13061_g1_i1	5.1094	-0.151911	0.0072585	0.687443
c46366_g7_i2	5.1094	-0.151911	0.0072585	0.687443
c42669_g5_i2	5.1094	-0.151911	0.0072585	0.687443
c23003_g1_i1	5.1094	-0.151911	0.0072585	0.687443
c7900_g1_i1	5.1094	-0.151911	0.0072585	0.687443
c18334_g1_i1	-4.20153	2.25245	0.0073525	0.695902
c36816_g2_i2	4.15161	3.71283	0.0073626	0.696416
c38140_g1_i1	-5.10858	0.262139	0.00741781	0.698757
c42137_g1_i4	4.64009	0.289524	0.00741781	0.698757
c34466_g1_i1	4.64009	0.289524	0.00741781	0.698757
c42842_g3_i2	-4.55662	0.280503	0.00741781	0.698757
c45096_g5_i3	-4.55662	0.280503	0.00741781	0.698757
c46375_g1_i17	-4.55662	0.280503	0.00741781	0.698757
c43042_g1_i2	-4.19474	2.24609	0.0074202	0.698757
c41682_g2_i1	4.42783	1.31582	0.00750224	0.706036
c45988_g4_i6	4.24634	2.58218	0.00753564	0.708731
c16477_g2_i1	5.08199	-0.17631	0.00763674	0.713731
c21329_g1_i1	5.08199	-0.17631	0.00763674	0.713731
c18285_g1_i1	5.08199	-0.17631	0.00763674	0.713731
c14736_g1_i1	5.08199	-0.17631	0.00763674	0.713731
c41632_g2_i10	5.08199	-0.17631	0.00763674	0.713731
c50964_g1_i1	5.08199	-0.17631	0.00763674	0.713731
c8334_g1_i1	5.08199	-0.17631	0.00763674	0.713731
c30853_g1_i3	5.08199	-0.17631	0.00763674	0.713731
c45311_g3_i3	5.08199	-0.17631	0.00763674	0.713731
c15278_g1_i1	5.08199	-0.17631	0.00763674	0.713731
c44352_g1_i4	-4.45756	0.873036	0.00767365	0.716281
c46349_g2_i1	-4.45756	0.873036	0.00767365	0.716281
c46274_g1_i1	-5.08115	0.236736	0.00769692	0.716656
c44477_g4_i2	-5.08115	0.236736	0.00769692	0.716656
c46249_g5_i5	-5.08115	0.236736	0.00769692	0.716656
c45652_g3_i5	-4.52919	0.255429	0.00769692	0.716656
c46544_g2_i3	4.26306	1.62671	0.007824	0.728033
c16708_g2_i1	4.2893	2.00101	0.00790847	0.729281
c43647_g2_i1	4.13234	3.35432	0.00791696	0.729281
c24333_g1_i1	4.05715	6.55072	0.00791816	0.729281
c42998_g7_i2	-4.37467	1.60636	0.00793628	0.729281
c11693_g1_i1	4.14612	2.76309	0.00796461	0.729281
c41818_g1_i2	-5.05319	0.210879	0.00799096	0.729281
c7331_g1_i2	4.60009	0.25348	0.00799096	0.729281
c37578_g1_i2	-5.49663	-0.236022	0.00804315	0.729281
c35260_g1_i4	-5.49663	-0.236022	0.00804315	0.729281
c36519_g1_i2	-5.49663	-0.236022	0.00804315	0.729281
c41869_g1_i2	-5.49663	-0.236022	0.00804315	0.729281
c28892_g2_i1	-5.49663	-0.236022	0.00804315	0.729281
c41524_g1_i1	-5.49663	-0.236022	0.00804315	0.729281
c45482_g1_i2	-5.49663	-0.236022	0.00804315	0.729281
c34851_g1_i5	-5.49663	-0.236022	0.00804315	0.729281
c39386_g2_i1	-5.49663	-0.236022	0.00804315	0.729281
c21192_g1_i1	-5.49663	-0.236022	0.00804315	0.729281
c13521_g1_i1	-5.49663	-0.236022	0.00804315	0.729281
c29459_g1_i1	-5.49663	-0.236022	0.00804315	0.729281
c46096_g3_i6	-5.49663	-0.236022	0.00804315	0.729281
c34224_g1_i1	-5.49663	-0.236022	0.00804315	0.729281
c43415_g3_i2	5.05406	-0.201131	0.00804315	0.729281
c57127_g1_i1	5.05406	-0.201131	0.00804315	0.729281
c41689_g5_i1	5.05406	-0.201131	0.00804315	0.729281
c16698_g2_i1	5.05406	-0.201131	0.00804315	0.729281
c63329_g1_i1	5.05406	-0.201131	0.00804315	0.729281
c20743_g1_i1	5.05406	-0.201131	0.00804315	0.729281
c31383_g1_i2	5.05406	-0.201131	0.00804315	0.729281
c12254_g1_i1	5.05406	-0.201131	0.00804315	0.729281
c27247_g1_i2	5.05406	-0.201131	0.00804315	0.729281
c15059_g1_i1	5.05406	-0.201131	0.00804315	0.729281
c46588_g5_i1	5.05406	-0.201131	0.00804315	0.729281
c37239_g3_i1	5.05406	-0.201131	0.00804315	0.729281
c43288_g2_i2	5.02557	-0.226389	0.00804315	0.729281
c51497_g1_i1	5.02557	-0.226389	0.00804315	0.729281
c37629_g2_i2	5.02557	-0.226389	0.00804315	0.729281
c44987_g8_i2	5.02557	-0.226389	0.00804315	0.729281
c23862_g1_i3	5.02557	-0.226389	0.00804315	0.729281
c47079_g1_i1	5.02557	-0.226389	0.00804315	0.729281
c44041_g1_i2	5.02557	-0.226389	0.00804315	0.729281
c41632_g2_i8	5.02557	-0.226389	0.00804315	0.729281
c66629_g1_i1	5.02557	-0.226389	0.00804315	0.729281
c36483_g2_i1	4.14309	2.99091	0.00818578	0.741762
c45687_g3_i1	4.07696	4.14882	0.00822377	0.744752
c20612_g2_i1	4.21813	2.08215	0.00828636	0.748867
c45654_g1_i12	4.55896	0.21651	0.00830095	0.748867
c43483_g4_i2	-4.47272	0.203941	0.00830095	0.748867
c30812_g1_i2	-4.47272	0.203941	0.00830095	0.748867
c7815_g1_i1	4.09385	3.37202	0.00830612	0.748867
c45973_g2_i10	-4.38483	1.05464	0.00831598	0.748867
c45548_g4_i2	-4.35781	1.24171	0.00835707	0.748867
c46671_g2_i1	4.27856	1.42808	0.00838659	0.748867
c46647_g1_i15	4.62992	0.811661	0.00846327	0.748867
c26766_g1_i1	-5.45722	-0.27199	0.00848048	0.748867
c34436_g1_i2	-5.45722	-0.27199	0.00848048	0.748867
c34851_g1_i4	-5.45722	-0.27199	0.00848048	0.748867
c21917_g1_i1	-5.45722	-0.27199	0.00848048	0.748867
c32587_g1_i1	-5.45722	-0.27199	0.00848048	0.748867
c45470_g5_i2	-5.45722	-0.27199	0.00848048	0.748867
c43403_g4_i1	-5.45722	-0.27199	0.00848048	0.748867
c44352_g1_i1	-5.45722	-0.27199	0.00848048	0.748867
c32869_g1_i1	-5.45722	-0.27199	0.00848048	0.748867
c39754_g1_i1	-5.45722	-0.27199	0.00848048	0.748867
c45983_g2_i9	-5.45722	-0.27199	0.00848048	0.748867
c35178_g1_i4	-5.45722	-0.27199	0.00848048	0.748867
c4321_g1_i1	-5.45722	-0.27199	0.00848048	0.748867
c38484_g1_i3	-5.45722	-0.27199	0.00848048	0.748867
c40059_g1_i1	-5.45722	-0.27199	0.00848048	0.748867
c45947_g5_i2	-5.45722	-0.27199	0.00848048	0.748867
c45230_g1_i14	-5.45722	-0.27199	0.00848048	0.748867
c21818_g1_i1	-5.45722	-0.27199	0.00848048	0.748867
c45403_g2_i1	4.99651	-0.2521	0.00848048	0.748867
c7797_g1_i1	4.99651	-0.2521	0.00848048	0.748867
c34859_g1_i2	4.99651	-0.2521	0.00848048	0.748867
c44730_g1_i1	4.99651	-0.2521	0.00848048	0.748867
c49587_g1_i1	4.99651	-0.2521	0.00848048	0.748867
c30298_g1_i3	4.99651	-0.2521	0.00848048	0.748867
c43156_g3_i4	4.99651	-0.2521	0.00848048	0.748867
c46572_g1_i17	4.99651	-0.2521	0.00848048	0.748867
c11787_g1_i1	4.99651	-0.2521	0.00848048	0.748867
c17420_g1_i2	4.99651	-0.2521	0.00848048	0.748867
c23715_g1_i1	4.99651	-0.2521	0.00848048	0.748867
c44229_g5_i1	4.99651	-0.2521	0.00848048	0.748867
c54129_g1_i1	4.99651	-0.2521	0.00848048	0.748867
c46219_g1_i18	4.99651	-0.2521	0.00848048	0.748867
c44540_g6_i1	4.99651	-0.2521	0.00848048	0.748867
c45139_g1_i1	4.35043	1.24426	0.00851265	0.750817
c46282_g3_i3	-4.34402	1.22887	0.00851265	0.750817
c43660_g2_i2	-4.03485	4.26237	0.00863113	0.760817
c42298_g1_i3	-4.40728	0.525342	0.00866877	0.763091
c31706_g2_i1	-4.40728	0.525342	0.00866877	0.763091
c12740_g1_i1	4.34046	1.23506	0.00867231	0.763091
c45343_g2_i13	-4.33706	1.01031	0.00886616	0.772618
c35954_g1_i2	-4.08749	2.23149	0.00887032	0.772618
c45497_g1_i4	-4.11639	2.55796	0.00887216	0.772618
c42593_g1_i2	4.60274	0.786682	0.00890116	0.772618
c26647_g1_i1	-4.38423	0.504203	0.00893997	0.772618
c45973_g5_i4	-4.38423	0.504203	0.00893997	0.772618
c45989_g3_i7	-4.38423	0.504203	0.00893997	0.772618
c36963_g1_i1	-5.41669	-0.308873	0.00895183	0.772618
c43467_g1_i11	-5.41669	-0.308873	0.00895183	0.772618
c40188_g1_i6	-5.41669	-0.308873	0.00895183	0.772618
c20354_g1_i1	-5.41669	-0.308873	0.00895183	0.772618
c42220_g2_i1	-5.41669	-0.308873	0.00895183	0.772618
c46311_g3_i11	-5.41669	-0.308873	0.00895183	0.772618
c43068_g1_i6	-5.41669	-0.308873	0.00895183	0.772618
c46730_g1_i2	-5.41669	-0.308873	0.00895183	0.772618
c31996_g2_i1	-5.41669	-0.308873	0.00895183	0.772618
c32607_g1_i1	-5.41669	-0.308873	0.00895183	0.772618
c30617_g1_i1	-5.41669	-0.308873	0.00895183	0.772618
c40138_g2_i3	-5.41669	-0.308873	0.00895183	0.772618
c43863_g1_i2	-5.41669	-0.308873	0.00895183	0.772618
c44244_g2_i5	-5.41669	-0.308873	0.00895183	0.772618
c19458_g2_i1	4.96685	-0.278281	0.00895183	0.772618
c10874_g1_i1	4.96685	-0.278281	0.00895183	0.772618
c12820_g1_i2	4.96685	-0.278281	0.00895183	0.772618
c46141_g2_i6	4.96685	-0.278281	0.00895183	0.772618
c57417_g1_i1	4.96685	-0.278281	0.00895183	0.772618
c18800_g2_i1	4.96685	-0.278281	0.00895183	0.772618
c27345_g2_i2	4.96685	-0.278281	0.00895183	0.772618
c44660_g5_i6	4.96685	-0.278281	0.00895183	0.772618
c8963_g1_i1	4.96685	-0.278281	0.00895183	0.772618
c45472_g1_i5	4.96685	-0.278281	0.00895183	0.772618
c11078_g2_i1	4.96685	-0.278281	0.00895183	0.772618
c44638_g5_i3	4.96685	-0.278281	0.00895183	0.772618
c43235_g5_i3	4.51661	0.178562	0.00897345	0.774035
c41448_g1_i11	-4.02263	3.27719	0.00902126	0.777709
c44327_g1_i1	3.97231	6.35224	0.00904356	0.779181
c43889_g2_i1	4.42786	1.01216	0.00906087	0.78022
c45943_g4_i1	-4.12627	1.52175	0.00919428	0.79125
c45345_g1_i5	-4.36081	0.48275	0.00922319	0.792642
c34551_g1_i1	3.96632	5.53924	0.00922728	0.792642
c46095_g1_i1	4.4161	1.00134	0.00926162	0.792642
c44555_g3_i1	4.21608	1.37044	0.00926564	0.792642
c46505_g1_i2	4.04374	3.2154	0.00929151	0.792642
c42143_g1_i4	-4.41395	0.150556	0.00933852	0.792642
c44440_g1_i2	-4.41395	0.150556	0.00933852	0.792642
c45501_g5_i1	4.10851	2.45331	0.00939106	0.792642
c38796_g1_i1	3.94336	7.67879	0.00941171	0.792642
c46434_g4_i1	-3.99813	2.90654	0.00942103	0.792642
c46621_g1_i5	-5.375	-0.346716	0.00946068	0.792642
c41831_g5_i1	-5.375	-0.346716	0.00946068	0.792642
c32369_g1_i2	-5.375	-0.346716	0.00946068	0.792642
c25532_g1_i1	-5.375	-0.346716	0.00946068	0.792642
c45753_g1_i3	-5.375	-0.346716	0.00946068	0.792642
c36506_g1_i2	-5.375	-0.346716	0.00946068	0.792642
c19253_g1_i1	-5.375	-0.346716	0.00946068	0.792642
c36171_g1_i1	-5.375	-0.346716	0.00946068	0.792642
c32648_g1_i1	-5.375	-0.346716	0.00946068	0.792642
c17421_g1_i1	-5.375	-0.346716	0.00946068	0.792642
c43046_g1_i5	-5.375	-0.346716	0.00946068	0.792642
c46416_g2_i1	-5.375	-0.346716	0.00946068	0.792642
c3482_g1_i1	-5.375	-0.346716	0.00946068	0.792642
c46036_g2_i13	-5.375	-0.346716	0.00946068	0.792642
c46253_g4_i2	-5.375	-0.346716	0.00946068	0.792642
c41339_g1_i6	-5.375	-0.346716	0.00946068	0.792642
c20789_g1_i1	-5.375	-0.346716	0.00946068	0.792642
c45884_g1_i1	-5.375	-0.346716	0.00946068	0.792642
c29201_g3_i1	-5.375	-0.346716	0.00946068	0.792642
c46367_g1_i1	-5.375	-0.346716	0.00946068	0.792642
c45627_g1_i1	-5.375	-0.346716	0.00946068	0.792642
c27089_g1_i1	4.93657	-0.304949	0.00946068	0.792642
c45725_g3_i1	4.93657	-0.304949	0.00946068	0.792642
c45428_g6_i1	4.93657	-0.304949	0.00946068	0.792642
c46149_g2_i2	4.93657	-0.304949	0.00946068	0.792642
c5762_g1_i1	4.93657	-0.304949	0.00946068	0.792642
c46664_g1_i4	4.93657	-0.304949	0.00946068	0.792642
c27345_g1_i1	4.93657	-0.304949	0.00946068	0.792642
c21043_g1_i1	4.93657	-0.304949	0.00946068	0.792642
c11911_g1_i1	4.93657	-0.304949	0.00946068	0.792642
c44289_g5_i1	4.93657	-0.304949	0.00946068	0.792642
c54828_g1_i1	4.93657	-0.304949	0.00946068	0.792642
c5052_g1_i1	4.93657	-0.304949	0.00946068	0.792642
c31322_g2_i1	4.93657	-0.304949	0.00946068	0.792642
c67579_g1_i1	4.93657	-0.304949	0.00946068	0.792642
c41632_g2_i9	4.93657	-0.304949	0.00946068	0.792642
c46476_g1_i4	4.93657	-0.304949	0.00946068	0.792642
c25962_g1_i1	3.94179	5.83528	0.00954871	0.799568
c42998_g5_i5	4.21736	1.76976	0.00955804	0.799899
c45654_g1_i10	4.54678	0.735383	0.00961967	0.804604
c45552_g1_i4	4.38022	0.968404	0.00968221	0.808847
c29364_g1_i1	4.38022	0.968404	0.00968221	0.808847
c43551_g1_i1	-3.93804	4.82465	0.00969042	0.808847
c46671_g1_i7	4.26864	1.16896	0.00972421	0.808847
c43068_g1_i15	-4.93561	0.102571	0.00972473	0.808847
c43794_g6_i4	-4.93561	0.102571	0.00972473	0.808847
c43577_g1_i1	4.47299	0.139585	0.00972473	0.808847
c46084_g1_i19	-4.38365	0.123108	0.00972473	0.808847
c43550_g3_i1	-4.38365	0.123108	0.00972473	0.808847
c42240_g1_i1	-4.38365	0.123108	0.00972473	0.808847
c45439_g1_i8	-4.24152	1.48199	0.00977614	0.812216
c43447_g4_i10	4.11959	1.49419	0.00977614	0.812216
c45988_g1_i1	4.01053	2.93633	0.00981726	0.815177
c45867_g1_i3	4.24744	1.1495	0.00991668	0.816685
c43174_g3_i1	-5.33206	-0.385573	0.0100109	0.816685
c36519_g1_i5	-5.33206	-0.385573	0.0100109	0.816685
c28059_g1_i2	-5.33206	-0.385573	0.0100109	0.816685
c17408_g1_i1	-5.33206	-0.385573	0.0100109	0.816685
c27322_g1_i2	-5.33206	-0.385573	0.0100109	0.816685
c30477_g1_i1	-5.33206	-0.385573	0.0100109	0.816685
c44809_g4_i7	-5.33206	-0.385573	0.0100109	0.816685
c45228_g1_i4	-5.33206	-0.385573	0.0100109	0.816685
c39519_g2_i1	-5.33206	-0.385573	0.0100109	0.816685
c37313_g1_i2	-5.33206	-0.385573	0.0100109	0.816685
c21701_g1_i1	-5.33206	-0.385573	0.0100109	0.816685
c43068_g5_i4	-5.33206	-0.385573	0.0100109	0.816685
c46036_g2_i2	-5.33206	-0.385573	0.0100109	0.816685
c39883_g1_i2	-5.33206	-0.385573	0.0100109	0.816685
c32537_g1_i1	-5.33206	-0.385573	0.0100109	0.816685
c41903_g2_i3	-5.33206	-0.385573	0.0100109	0.816685
c41852_g4_i2	-5.33206	-0.385573	0.0100109	0.816685
c23480_g1_i1	-5.33206	-0.385573	0.0100109	0.816685
c45678_g2_i6	-5.33206	-0.385573	0.0100109	0.816685
c8324_g1_i1	-5.33206	-0.385573	0.0100109	0.816685
c43614_g7_i1	4.90564	-0.332123	0.0100109	0.816685
c46489_g4_i4	4.90564	-0.332123	0.0100109	0.816685
c1705_g1_i1	4.90564	-0.332123	0.0100109	0.816685
c746_g1_i1	4.90564	-0.332123	0.0100109	0.816685
c55966_g1_i1	4.90564	-0.332123	0.0100109	0.816685
c28589_g2_i1	4.90564	-0.332123	0.0100109	0.816685
c25602_g1_i1	4.90564	-0.332123	0.0100109	0.816685
c46539_g7_i1	4.90564	-0.332123	0.0100109	0.816685
c9518_g1_i1	4.90564	-0.332123	0.0100109	0.816685
c45302_g1_i12	4.90564	-0.332123	0.0100109	0.816685
c46877_g3_i3	4.90564	-0.332123	0.0100109	0.816685
c46289_g2_i5	-4.24359	1.13565	0.0101145	0.82219
c43962_g2_i2	4.3558	0.946019	0.01013	0.82219
c42917_g2_i7	4.45067	0.119692	0.0101337	0.82219
c44423_g2_i3	4.45067	0.119692	0.0101337	0.82219
c45390_g1_i6	4.428	0.0995193	0.0101337	0.82219
c38593_g2_i1	4.428	0.0995193	0.0101337	0.82219
c46671_g1_i14	4.428	0.0995193	0.0101337	0.82219
c45154_g1_i7	-4.35269	0.0951294	0.0101337	0.82219
c45786_g2_i13	-4.35269	0.0951294	0.0101337	0.82219
c45943_g3_i4	-4.35269	0.0951294	0.0101337	0.82219
c46416_g1_i1	-4.09055	2.05756	0.0101431	0.822511
c43277_g1_i1	-4.3128	0.438867	0.0101522	0.822796
c35954_g1_i4	-4.08273	2.05028	0.0102494	0.830227
c44180_g3_i3	-3.911	3.74017	0.0103447	0.837297
c45106_g1_i3	-3.96286	2.60427	0.0103612	0.837297
c22708_g1_i1	4.34343	0.934694	0.0103648	0.837297
c41123_g2_i2	4.33096	0.923279	0.0103648	0.837297
c45129_g2_i12	-4.23648	0.917365	0.0103648	0.837297
c43267_g1_i6	4.50335	0.695672	0.010422	0.839108
c46231_g1_i6	-4.20944	1.28857	0.0104631	0.839108
c43131_g1_i14	4.06744	1.94223	0.0105071	0.839108
c41448_g2_i2	-4.87301	0.0452218	0.0105671	0.839108
c39061_g1_i2	4.40497	0.0790594	0.0105671	0.839108
c43447_g9_i1	4.40497	0.0790594	0.0105671	0.839108
c45995_g1_i20	-4.32105	0.0666007	0.0105671	0.839108
c41831_g3_i2	-4.32105	0.0666007	0.0105671	0.839108
c43389_g3_i2	3.90619	3.75803	0.0105684	0.839108
c46572_g1_i11	4.03158	2.04255	0.0105779	0.839108
c44318_g1_i2	-5.28781	-0.425498	0.0106071	0.839108
c28109_g1_i1	-5.28781	-0.425498	0.0106071	0.839108
c32607_g1_i2	-5.28781	-0.425498	0.0106071	0.839108
c43115_g6_i2	-5.28781	-0.425498	0.0106071	0.839108
c43267_g1_i7	-5.28781	-0.425498	0.0106071	0.839108
c14011_g1_i1	-5.28781	-0.425498	0.0106071	0.839108
c41677_g2_i1	-5.28781	-0.425498	0.0106071	0.839108
c27079_g1_i1	-5.28781	-0.425498	0.0106071	0.839108
c40181_g1_i1	-5.28781	-0.425498	0.0106071	0.839108
c42998_g6_i2	-5.28781	-0.425498	0.0106071	0.839108
c36519_g1_i4	-5.28781	-0.425498	0.0106071	0.839108
c44501_g4_i5	-5.28781	-0.425498	0.0106071	0.839108
c34692_g2_i5	-5.28781	-0.425498	0.0106071	0.839108
c44912_g1_i7	-5.28781	-0.425498	0.0106071	0.839108
c42143_g1_i2	-5.28781	-0.425498	0.0106071	0.839108
c31268_g1_i1	-5.28781	-0.425498	0.0106071	0.839108
c29974_g1_i1	-5.28781	-0.425498	0.0106071	0.839108
c45595_g2_i16	-5.28781	-0.425498	0.0106071	0.839108
c46472_g2_i2	4.87403	-0.359822	0.0106071	0.839108
c40673_g3_i7	4.87403	-0.359822	0.0106071	0.839108
c44352_g5_i1	4.87403	-0.359822	0.0106071	0.839108
c36585_g1_i2	4.87403	-0.359822	0.0106071	0.839108
c26124_g2_i1	4.87403	-0.359822	0.0106071	0.839108
c4136_g1_i1	4.87403	-0.359822	0.0106071	0.839108
c22804_g1_i1	4.87403	-0.359822	0.0106071	0.839108
c53761_g1_i1	4.87403	-0.359822	0.0106071	0.839108
c64407_g1_i1	4.87403	-0.359822	0.0106071	0.839108
c42366_g1_i1	4.87403	-0.359822	0.0106071	0.839108
c14430_g1_i1	4.87403	-0.359822	0.0106071	0.839108
c30428_g2_i1	4.48857	0.682187	0.0107103	0.846823
c46083_g4_i13	-3.98248	2.29106	0.0107438	0.849019
c45345_g1_i4	-3.9588	2.02615	0.010805	0.853409
c45735_g2_i9	-4.03977	1.80889	0.0108163	0.853849
c45764_g5_i9	-4.26314	0.393612	0.0108457	0.855262
c42481_g1_i1	-4.26314	0.393612	0.0108457	0.855262
c44275_g1_i3	-3.95484	2.81615	0.0109337	0.861739
c33634_g1_i1	4.19305	1.09968	0.0109637	0.863189
c46637_g6_i6	-4.18291	1.07955	0.0109637	0.863189
c41848_g7_i3	3.9243	2.63748	0.0110015	0.865418
c45454_g5_i7	4.47364	0.668575	0.0110098	0.865418
c46186_g1_i1	4.47364	0.668575	0.0110098	0.865418
c45552_g3_i1	-4.84067	0.0156729	0.0110268	0.865418
c59826_g1_i1	4.38157	0.0583036	0.0110268	0.865418
c45644_g3_i3	4.38157	0.0583036	0.0110268	0.865418
c46675_g4_i1	-4.02763	1.68531	0.0110436	0.866276
c41123_g1_i3	4.29287	0.888482	0.0111167	0.867701
c60152_g1_i1	4.84172	-0.388067	0.0112541	0.867701
c67929_g1_i1	4.84172	-0.388067	0.0112541	0.867701
c14921_g2_i1	4.84172	-0.388067	0.0112541	0.867701
c31808_g1_i2	4.84172	-0.388067	0.0112541	0.867701
c46728_g2_i5	4.84172	-0.388067	0.0112541	0.867701
c69869_g1_i1	4.84172	-0.388067	0.0112541	0.867701
c12820_g1_i1	4.84172	-0.388067	0.0112541	0.867701
c45724_g3_i5	4.84172	-0.388067	0.0112541	0.867701
c41632_g2_i1	4.84172	-0.388067	0.0112541	0.867701
c42842_g6_i2	4.84172	-0.388067	0.0112541	0.867701
c46671_g1_i2	4.84172	-0.388067	0.0112541	0.867701
c41632_g2_i2	4.84172	-0.388067	0.0112541	0.867701
c6433_g1_i2	4.84172	-0.388067	0.0112541	0.867701
c52863_g1_i1	4.84172	-0.388067	0.0112541	0.867701
c17614_g1_i2	4.84172	-0.388067	0.0112541	0.867701
c42998_g4_i3	4.80866	-0.416881	0.0112541	0.867701
c34656_g1_i1	4.80866	-0.416881	0.0112541	0.867701
c45106_g8_i1	4.80866	-0.416881	0.0112541	0.867701
c43439_g7_i1	4.80866	-0.416881	0.0112541	0.867701
c46233_g4_i1	4.80866	-0.416881	0.0112541	0.867701
c6563_g2_i1	4.80866	-0.416881	0.0112541	0.867701
c50170_g1_i1	4.80866	-0.416881	0.0112541	0.867701
c46671_g1_i5	4.80866	-0.416881	0.0112541	0.867701
c46769_g2_i2	4.80866	-0.416881	0.0112541	0.867701
c64474_g1_i1	4.80866	-0.416881	0.0112541	0.867701
c34692_g1_i2	4.80866	-0.416881	0.0112541	0.867701
c4958_g1_i1	4.80866	-0.416881	0.0112541	0.867701
c24203_g1_i1	4.80866	-0.416881	0.0112541	0.867701
c45519_g1_i3	4.80866	-0.416881	0.0112541	0.867701
c60736_g1_i1	4.80866	-0.416881	0.0112541	0.867701
c51941_g1_i1	4.80866	-0.416881	0.0112541	0.867701
c23274_g1_i2	4.80866	-0.416881	0.0112541	0.867701
c35909_g1_i1	3.84084	5.16171	0.0112806	0.869299
c44501_g4_i3	-4.20552	0.640863	0.0113212	0.871523
c45649_g6_i2	-4.20552	0.640863	0.0113212	0.871523
c42709_g1_i6	3.9051	3.14202	0.0113439	0.872816
c45847_g1_i11	-4.18344	0.868551	0.0113843	0.875477
c44440_g1_i1	-4.16733	1.06518	0.0114259	0.878222
c27626_g1_i1	4.08235	1.24772	0.011455	0.879999
c45973_g5_i1	-4.80758	-0.0144908	0.0115151	0.880983
c67255_g1_i1	-4.80758	-0.0144908	0.0115151	0.880983
c41615_g1_i2	-4.80758	-0.0144908	0.0115151	0.880983
c37295_g1_i1	-4.80758	-0.0144908	0.0115151	0.880983
c45764_g5_i4	-4.80758	-0.0144908	0.0115151	0.880983
c33627_g1_i1	4.35778	0.0372431	0.0115151	0.880983
c46543_g2_i2	-4.25562	0.00780226	0.0115151	0.880983
c43068_g5_i1	-4.25562	0.00780226	0.0115151	0.880983
c33690_g1_i2	-4.2117	0.346898	0.0116074	0.887135
c31558_g1_i1	-4.2117	0.346898	0.0116074	0.887135
c45106_g1_i6	3.89001	2.60573	0.0116391	0.889098
c46722_g4_i2	4.42791	0.626949	0.0116451	0.889098
c41867_g1_i8	4.26691	0.864808	0.011661	0.889102
c46366_g9_i4	4.14802	1.05854	0.0116673	0.889102
c51406_g1_i1	4.00631	1.39029	0.0116684	0.889102
c46656_g2_i3	-4.14112	1.22534	0.011669	0.889102
c32905_g1_i2	-4.14696	0.835068	0.0119472	0.900043
c46253_g4_i1	-5.24216	-0.466551	0.0119577	0.900043
c45472_g3_i1	-5.24216	-0.466551	0.0119577	0.900043
c43068_g5_i3	-5.24216	-0.466551	0.0119577	0.900043
c43253_g5_i1	-5.24216	-0.466551	0.0119577	0.900043
c28739_g2_i1	-5.24216	-0.466551	0.0119577	0.900043
c35494_g1_i1	-5.24216	-0.466551	0.0119577	0.900043
c46213_g1_i3	-5.24216	-0.466551	0.0119577	0.900043
c45824_g4_i6	-5.24216	-0.466551	0.0119577	0.900043
c41448_g2_i6	-5.24216	-0.466551	0.0119577	0.900043
c45677_g4_i2	-5.24216	-0.466551	0.0119577	0.900043
c47540_g1_i1	-5.24216	-0.466551	0.0119577	0.900043
c45568_g2_i11	-5.24216	-0.466551	0.0119577	0.900043
c42548_g1_i3	4.77483	-0.446287	0.0119577	0.900043
c46478_g4_i2	4.77483	-0.446287	0.0119577	0.900043
c43078_g2_i3	4.77483	-0.446287	0.0119577	0.900043
c56466_g1_i1	4.77483	-0.446287	0.0119577	0.900043
c37629_g2_i3	4.77483	-0.446287	0.0119577	0.900043
c30298_g1_i5	4.77483	-0.446287	0.0119577	0.900043
c45261_g1_i13	4.77483	-0.446287	0.0119577	0.900043
c32095_g1_i2	4.77483	-0.446287	0.0119577	0.900043
c15935_g1_i1	4.77483	-0.446287	0.0119577	0.900043
c54846_g1_i1	4.77483	-0.446287	0.0119577	0.900043
c61375_g1_i1	4.77483	-0.446287	0.0119577	0.900043
c44225_g2_i3	-4.16252	0.60159	0.011982	0.90142
c46745_g1_i2	-4.18528	0.322963	0.0120166	0.903561
c2164_g1_i1	4.33359	0.0158689	0.0120342	0.904429
c45931_g2_i1	-4.0948	1.3459	0.0122728	0.921432
c46380_g2_i2	-3.9451	1.3545	0.0122728	0.921432
c46104_g1_i4	-3.95475	1.61796	0.0123346	0.925606
c37465_g1_i1	-4.09852	1.18602	0.0123458	0.925976
c43161_g2_i9	3.87571	2.1333	0.0123564	0.926309
c43603_g1_i1	-3.94452	1.48685	0.0124025	0.929298
c43701_g1_i4	-4.10327	1.00622	0.0124359	0.931328
c39859_g1_i1	-4.77372	-0.0452955	0.0125866	0.934143
c37606_g1_i6	-4.77372	-0.0452955	0.0125866	0.934143
c46121_g2_i2	-4.77372	-0.0452955	0.0125866	0.934143
c10450_g1_i1	4.30899	-0.00582848	0.0125866	0.934143
c53901_g1_i1	4.30899	-0.00582848	0.0125866	0.934143
c45129_g2_i17	-4.22176	-0.0225155	0.0125866	0.934143
c43397_g1_i4	-4.22176	-0.0225155	0.0125866	0.934143
c42869_g1_i11	-3.85933	1.9342	0.0126042	0.934143
c61694_g1_i1	4.10153	1.01619	0.0127078	0.934143
c44667_g1_i11	-5.19502	-0.508797	0.0127244	0.934143
c46478_g3_i6	-5.19502	-0.508797	0.0127244	0.934143
[truncated: 63,536 more rows]
